# Supplementary material for: A broad-spectrum gas sensor based on correlated two-dimensional electron gas
Source: Nat Commun. 2023 Dec 21;14:8496. doi: 10.1038/s41467-023-44331-7 (PMC10739975; doi:10.1038/s41467-023-44331-7)
Supplement: Supplementary file 3 — Source Data [file 41467_2023_44331_MOESM3_ESM.zip]

Archive with 4 entries (4 files):
- Yuhao_SourceData_Fig3.xls
- Yuhao_SourceData_Fig4.xls
- Yuhao_SourceData_Fig1.xls
- Yuhao_SourceData_Fig2.xls
