# Supplementary material for: A broad-spectrum gas sensor based on correlated two-dimensional electron gas
Source: Nat Commun. 2023 Dec 21;14:8496. doi: 10.1038/s41467-023-44331-7 (PMC10739975; doi:10.1038/s41467-023-44331-7)
Supplement: Supplementary file 3 — Source Data [file 41467_2023_44331_MOESM3_ESM.zip › Yuhao_SourceData_Fig3.xls]

## Sheet: Fig. 3a
Figure 3a
	10 torr N2			20 torr N2			30 torr N2			40 torr N2
	Temp (K)	Res (Ohm)		Temp (K)	Res (Ohm)		Temp (K)	Res (Ohm)		Temp (K)	Res (Ohm)
	49.9272	8.47117e+06		50.0196	8.46301e+06		49.9081	8.46002e+06		49.579	8.46075e+06
	50.4377	8.46294e+06		50.5469	8.40596e+06		50.4101	8.46269e+06		50.0816	8.33459e+06
	50.968	8.4715e+06		51.0706	8.46599e+06		50.9394	8.46109e+06		50.6083	8.46194e+06
	51.4761	8.47276e+06		51.5718	8.33113e+06		51.4687	8.40708e+06		51.1209	8.46447e+06
	51.9914	8.42557e+06		52.0826	8.45393e+06		51.9994	8.40899e+06		51.6601	8.45921e+06
	52.4971	8.46961e+06		52.5838	8.4593e+06		52.5062	8.32763e+06		52.1641	8.46338e+06
	53.0052	8.42812e+06		53.0841	8.45711e+06		53.0155	8.4575e+06		52.6955	8.46148e+06
	53.5234	8.46686e+06		53.6108	8.46381e+06		53.5364	8.462e+06		53.2092	8.42608e+06
	54.0362	8.42847e+06		54.1516	8.46271e+06		54.0394	8.46289e+06		53.7389	8.46319e+06
	54.566	8.4238e+06		54.6736	8.45631e+06		54.5417	8.46304e+06		54.2515	8.46633e+06
	55.1026	8.46851e+06		55.2176	8.46186e+06		55.0443	8.45804e+06		54.7531	8.46225e+06
	55.6443	8.43201e+06		55.7248	8.47052e+06		55.582	8.45802e+06		55.2958	8.45608e+06
	56.1659	8.47228e+06		56.246	8.46547e+06		56.1213	8.43519e+06		55.8378	8.41317e+06
	56.7058	8.42605e+06		56.7623	8.42643e+06		56.6697	8.4614e+06		56.3786	8.42484e+06
	57.2507	8.4689e+06		57.2777	8.46432e+06		57.1928	8.46804e+06		56.8984	8.40987e+06
	57.779	8.42508e+06		57.801	8.4587e+06		57.7283	8.46275e+06		57.4422	8.46217e+06
	58.3119	8.46361e+06		58.331	8.46079e+06		58.2475	8.45838e+06		57.9672	8.45007e+06
	58.8342	8.4259e+06		58.8567	8.41426e+06		58.7671	8.46541e+06		58.4984	8.46288e+06
	59.3603	8.41321e+06		59.37	8.45747e+06		59.3082	8.46526e+06		59.0085	8.4599e+06
	59.8641	8.42136e+06		59.896	8.34952e+06		59.8187	8.46542e+06		59.5678	8.45841e+06
	60.3689	8.43944e+06		60.4183	8.43535e+06		60.3608	8.46623e+06		60.0712	8.46745e+06
	60.9073	8.37883e+06		60.9329	8.39369e+06		60.865	8.45996e+06		60.6235	8.46176e+06
	61.4319	8.27842e+06		61.448	8.35877e+06		61.4056	8.46504e+06		61.1323	8.46261e+06
	61.9677	8.16787e+06		61.9571	8.19466e+06		61.9446	8.4609e+06		61.6772	8.41475e+06
	62.4944	8.35057e+06		62.4799	8.09534e+06		62.4706	8.45272e+06		62.2262	8.41905e+06
	63.0063	7.6921e+06		62.9883	7.94519e+06		63.0135	8.44313e+06		62.7544	8.45254e+06
	63.5308	7.08892e+06		63.4996	7.85307e+06		63.5271	8.43671e+06		63.2839	8.44894e+06
	64.0553	6.53703e+06		64.0109	7.71798e+06		64.0319	8.42482e+06		63.8063	8.43006e+06
	64.5753	6.05288e+06		64.5219	7.29583e+06		64.5512	8.3636e+06		64.3627	8.39059e+06
	65.0827	5.57803e+06		65.0302	6.83312e+06		65.097	8.16388e+06		64.8678	8.13821e+06
	65.6072	5.15392e+06		65.5702	6.39077e+06		65.6409	8.02465e+06		65.37	8.04072e+06
	66.1568	4.68312e+06		66.1016	5.954e+06		66.1821	7.80007e+06		65.9045	7.90955e+06
	66.6971	4.24805e+06		66.6076	5.56683e+06		66.6964	7.71738e+06		66.4372	7.74194e+06
	67.2015	3.88003e+06		67.1328	5.18413e+06		67.2326	7.12911e+06		66.9659	7.36896e+06
	67.7038	3.56501e+06		67.655	4.83447e+06		67.75	6.5492e+06		67.4828	6.78797e+06
	68.2136	3.26273e+06		68.1937	4.4989e+06		68.2631	6.0274e+06		68.0035	6.22203e+06
	68.7189	3.03993e+06		68.7298	4.17321e+06		68.7698	5.54348e+06		68.5237	5.76552e+06
	69.2265	2.67638e+06		69.2754	3.85313e+06		69.2823	5.07574e+06		69.0414	5.27726e+06
	69.7402	2.40739e+06		69.777	3.57714e+06		69.7976	4.67367e+06		69.5532	4.84807e+06
	70.2653	2.1486e+06		70.2815	3.29859e+06		70.2988	4.28686e+06		70.0566	4.47215e+06
	70.7913	1.90226e+06		70.7915	3.00819e+06		70.8118	3.94896e+06		70.5734	4.11423e+06
	71.3217	1.66801e+06		71.3157	2.77613e+06		71.322	3.61704e+06		71.0802	3.76933e+06
	71.8517	1.44653e+06		71.8322	2.52152e+06		71.8293	3.30224e+06		71.5871	3.4354e+06
	72.3578	1.26538e+06		72.3698	2.28645e+06		72.3472	3.00897e+06		72.0973	3.1407e+06
	72.8836	1.06607e+06		72.8827	2.05931e+06		72.8539	2.72674e+06		72.6021	2.84473e+06
	73.412	879668		73.4188	1.83505e+06		73.3654	2.47271e+06		73.1091	2.58004e+06
	73.9141	737206		73.9344	1.62104e+06		73.8828	2.2552e+06		73.6121	2.3246e+06
	74.4502	673893		74.4444	1.41501e+06		74.3865	2.02272e+06		74.1242	2.08702e+06
	74.9586	619943		74.9539	1.21327e+06		74.9133	1.78897e+06		74.6355	1.85634e+06
	75.4643	568507		75.4929	1.01165e+06		75.4433	1.57811e+06		75.1438	1.63501e+06
	76.0015	516294		76.0064	823684		75.9722	1.36925e+06		75.6626	1.41773e+06
	76.5438	464144		76.512	655028		76.4928	1.17798e+06		76.203	1.20461e+06
	77.0469	416671		77.0198	560119		77.0073	991330		76.7329	995371
	77.587	366226		77.5246	508453		77.5251	811579		77.2343	810830
	78.0943	320892		78.0298	456832		78.0402	632916		77.7484	622879
	78.6355	272036		78.5547	407357		78.57	565799		78.2738	546324
	79.1388	226991		79.0567	357303		79.0868	512893		78.7969	491188
	79.6729	175743		79.5636	307464		79.6195	461286		79.3138	436561
	80.188	129640		80.0793	257291		80.1356	411964		79.8483	386674

## Sheet: Fig. 3b
Figure 3b
	10 torr O2			20 torr O2			30 torr O2			40 torr O2
	Temp (K)	Res (Ohm)		Temp (K)	Res (Ohm)		Temp (K)	Res (Ohm)		Temp (K)	Res (Ohm)
	79.976	42694		79.6621	14612.1		80.0437	37766		79.1024	317627
	80.519	226428		80.2069	14507.4		80.5899	31493.1		79.6347	269998
	81.0291	14416.5		80.7159	14500.4		81.1254	11293.2		80.1742	223261
	81.5662	14038.9		81.2654	14472.3		81.6365	11128.7		80.721	178798
	82.1059	120242		81.7725	14387.5		82.1398	11115.5		81.25	134495
	82.6116	87991.4		82.2851	14332.2		82.6838	11129.4		81.7899	93114.9
	83.1537	51301.4		82.7928	14192.4		83.1858	11108.9		82.3309	63079.6
	83.6911	39273.8		83.3372	14017.5		83.6864	11081.8		82.8732	74598.9
	84.2266	25899.7		83.8936	13806.6		84.2304	11039.6		83.4156	60534.4
	84.7626	11914.4		84.3982	13571.2		84.7651	10910.5		83.9557	21598.6
	85.3046	11336.3		84.8984	13260.3		85.296	10792.2		84.489	20807.1
	85.8303	10677.7		85.4133	12905.8		85.8209	10582.4		84.991	19619.8
	86.3634	9957.18		85.9227	12500.8		86.3636	10342		85.5378	19145
	86.9054	9215.75		86.4309	12029.9		86.9059	10035.8		86.0636	18760.5
	87.45	8462.41		86.9751	11441.4		87.4359	9676.31		86.5645	17919.6
	87.9892	7713.63		87.4823	10843.3		87.9718	9260.16		87.5712	16497.8
	88.5339	7023.03		87.9974	10185.4		88.5184	8786.67		88.0736	15621.6
	89.0744	6354.59		88.503	9494.35		89.0576	8272.98		88.5828	14750
	89.6232	5772.96		89.02	8787.65		89.5578	7780.63		89.0848	13847.2
	90.1631	5260.06		89.5217	8081.47		90.1036	7231.4		89.6368	12733.7
	90.6652	4855.7		90.0366	7396.47		90.6386	6687.35		90.1512	11735.8
	91.1723	4517.1		90.5584	6752.16		91.1415	6211.8		90.6614	10742.7
	91.7225	4212.42		91.0677	6155.28		91.6438	5763.14		91.1685	9776.75
	92.2259	3981.06		91.5847	5633.28		92.1495	5364.59		91.6765	8870.32
	92.7353	3797.42		92.0932	5184.29		92.6521	5007.89		92.1937	8044.24
	93.243	3651.26		92.6217	4795.27		93.1696	4703.48		92.7161	7291.31
	93.7717	3542.11		93.1459	4473.76		93.685	4448.13		93.2369	6651.59
	94.2831	3464.63		93.6607	4214.37		94.2021	4240.32		93.748	6113.27
	94.7974	3414.79		94.1743	4003.03		94.7199	4069.72		94.2759	5670.36
	95.3166	3389.28		94.7073	3841.07		95.2437	3944.86		94.787	5309.55
	95.8233	3384.61		95.2321	3715.06		95.774	3854.95		95.3127	5028.43
	96.3323	3396.14		95.7589	3630.18		96.2874	3796.24		95.8407	4815.72
	96.8504	3420.3		96.2815	3582.89		96.803	3762.29		96.3777	4663.42
	97.3726	3452.97		96.7946	3557.24		97.3411	3753.4		96.8955	4561.24
	97.89	3490.22		97.3145	3555.14		97.8714	3766.36		97.4287	4503.15
	98.3992	3529.15		97.8309	3569.62		98.3897	3795.1		97.9411	4478.26
	98.914	3571.89		98.3382	3594.61		98.9125	3834.59		98.4738	4486.16
	99.4344	3618.22		98.8446	3629.73		99.4417	3880.05		98.999	4516.61
	99.9498	3665.34		99.3541	3667.74		99.9623	3930.75		99.5151	4562.82
	100.475	3712.74		99.859	3715.35		100.486	3985.89		100.053	4619
	100.992	3761.04		100.363	3771.18		101.018	4043.41		100.577	4679.41
	101.511	3810.39		100.874	3822.44		101.557	4101.68		101.098	4745.9
	102.035	3859.38		101.388	3874.33		102.08	4162.49		101.624	4809.76
	102.551	3909.82		101.901	3925.79		102.601	4222.13		102.15	4884.41
	103.078	3960.83		102.406	3979.5		103.125	4280.87		102.676	4955.12
	103.592	4012.75		102.914	4032.18		103.644	4341.26		103.203	5025.07
	104.108	4064.93		103.44	4087.91		104.168	4402.48		103.722	5094.44
	104.632	4118.14		103.959	4143.73		104.693	4464.29		104.252	5165.63
	105.155	4171.89		104.47	4198.79		105.216	4526.18		104.767	5238.53
	105.667	4226.63		104.988	4254.75		105.742	4589.16		105.301	5314.07
	106.182	4281.04		105.493	4307.43		106.249	4652.66		105.833	5388.33
	106.696	4336.39		106.007	4367.5		106.781	4716.78		106.349	5463.35
	107.208	4393.09		106.528	4426		107.305	4782.56		106.874	5539.3
	107.734	4450.81		107.048	4484.93		107.829	4848.79		107.41	5616.32
	108.236	4508.92		107.569	4544.1		108.356	4915.99		107.92	5693.23
	108.757	4569.95		108.087	4604.92		108.885	4983.79		108.433	5772.2
	109.286	4630.31		108.604	4665.54		109.398	5051.19		108.965	5851.01
	109.811	4690.73		109.12	4728.25		109.936	5123.79		109.486	5931.94
	110.319	4751.36		109.644	4792.92		110.462	5196.14		110.006	6013.88
	110.839	4812.58		110.166	4856.63		110.987	5265.84		110.521	6097.83

## Sheet: Fig. 3c
Figure 3c
	10 torr C2H4			20 torr C2H4			30 torr C2H4			40 torr C2H4
	Temp (K)	Res (Ohm)		Temp (K)	Res (Ohm)		Temp (K)	Res (Ohm)		Temp (K)	Res (Ohm)
	109.638	9148.94		109.763	11997.5		109.365	10167		109.824	10612.6
	110.152	9194.46		110.276	12019.9		109.867	10179.9		110.328	10679.4
	110.671	9241.71		110.783	12064.6		110.368	10156.8		110.837	10666.8
	111.188	9283.09		111.288	12110.8		110.879	10163.5		111.341	10663.6
	111.701	9321.08		111.805	12150.8		111.386	10193.1		111.855	10694.5
	112.221	9353.24		112.305	12195.1		111.891	10224.9		112.366	10733
	112.734	9349.27		112.806	12228.5		112.399	10257.9		112.877	10761.1
	113.238	9309.76		113.321	12246.1		112.91	10288.9		113.392	10783.7
	113.742	9286.14		113.83	12252.7		113.422	10324.6		113.896	10804.8
	114.264	9306.26		114.343	12229.4		113.935	10362.9		114.397	10829
	114.783	9404.92		114.856	12183.5		114.439	10400.7		114.911	10855.3
	115.306	9574.31		115.372	12153.8		114.942	10435.4		115.427	10874.5
	115.82	9832.33		115.884	12108.3		115.452	10465		115.947	10895.3
	116.338	10091.8		116.387	12075.4		115.963	10490.3		116.454	10914
	116.843	10301.6		116.895	12105.7		116.486	10505.2		116.969	10931.6
	117.362	10502.5		117.434	12164.7		116.993	10520.4		117.474	10941.4
	117.883	10713.7		117.94	12479.8		117.52	10520.5		117.979	10948.4
	118.405	10929.7		118.464	12932		118.034	10516.1		118.479	10950.7
	118.921	11132.4		118.99	13328.3		118.56	10501.8		118.981	10947.8
	119.462	11333		119.502	13650.6		119.083	10480.8		119.485	10928.3
	119.987	11518.9		120.052	13947		119.602	10464		119.994	10917.1
	120.515	11701.7		120.572	14209.4		120.124	10461		120.511	10897.7
	121.059	11887.2		121.098	14469.9		120.634	10467.3		121.04	10891.2
	121.561	12058.1		121.601	14737.8		121.151	10442.9		121.566	10877.1
	122.101	12250.6		122.129	15008.2		121.656	10437.7		122.073	10880.6
	122.607	12427.3		122.637	15257.8		122.19	10457.6		122.594	10898.7
	123.126	12600.1		123.162	15510.9		122.704	10476.9		123.108	10930.7
	123.637	12774.1		123.711	15763.6		123.245	10527.6		123.621	10948.3
	124.164	12946.9		124.266	16008.7		123.757	10846.2		124.126	11066.2
	124.706	13119.5		124.772	16223		124.261	11257.7		124.629	11342
	125.239	13290.2		125.284	16437.1		124.796	11681.7		125.164	11860.2
	125.771	13453.1		125.8	16699.4		125.304	12021.1		125.666	12275.3
	126.296	13616		126.325	16915.8		125.838	12336.5		126.197	12644.4
	126.798	13771.8		126.883	17151.6		126.381	12640		126.732	12992.9
	127.313	13925.5		127.409	17355.2		126.891	12917.2		127.249	13306.1
	127.864	14098.2		127.912	17553.2		127.401	13195.5		127.759	13618.3
	128.41	14265.7		128.425	17749.1		127.922	13478.7		128.303	13922.7
	128.952	14431.9		128.97	17963.7		128.471	13758.4		128.849	14216.9
	129.473	14606.6		129.478	18148.3		128.993	14006		129.39	14480.8
	129.975	14801.7		130.02	18354.9		129.527	14245.2		129.938	14739.5
	130.496	15016.1		130.556	18567.2		130.068	14479.6		130.482	15006

## Sheet: Fig. 3d
Figure 3d
	10 torr CO2			20 torr CO2			30 torr CO2			40 torr CO2
	Temp (K)	Res (Ohm)		Temp (K)	Res (Ohm)		Temp (K)	Res (Ohm)		Temp (K)	Res (Ohm)
	129.852	29154.2		129.704	13913.9		129.299	22787.6		128.645	20650.7
	130.399	29418.8		130.229	14060.7		129.835	23007.4		129.149	20835.6
	130.936	29694.9		130.751	14209.3		130.367	23239.8		129.653	21019
	131.436	29939.5		131.278	14361.7		130.895	23463.3		130.154	21213.8
	131.981	30206.6		131.807	14512.6		131.436	23683		130.669	21402.9
	132.517	30483.6		132.339	14662.9		131.977	23906.1		131.185	21588.4
	133.059	30756.1		132.87	14817.7		132.51	24126.2		131.726	21791.8
	133.587	31027		133.402	14972.1		133.049	24371.4		132.277	21998.8
	134.088	31288.4		133.944	15126.2		133.582	24603.3		132.809	22190.4
	134.644	31569.7		134.489	15282.2		134.082	24827		133.351	22399.5
	135.175	31857.1		135.03	15435.1		134.598	25036		133.879	22600.2
	135.676	32102.8		135.541	15559		135.101	25243.9		134.418	22799.6
	136.218	32401.5		136.071	15715.4		135.648	25497.7		134.951	23001
	136.723	32661.6		136.615	15871.3		136.156	25715.2		135.483	23208.5
	137.258	32957		137.135	16017.3		136.662	25927.7		135.999	23413.8
	137.799	33241.7		137.635	16160		137.173	26163.8		136.531	23610.2
	138.311	33507.5		138.15	16306.4		137.694	26392.5		137.061	23810.6
	138.812	33756.1		138.663	16464.7		138.21	26626.2		137.577	24016.1
	139.321	34011.7		139.178	16598.4		138.735	26878.1		138.08	24213.9
	139.823	34250.5		139.681	16733.8		139.237	27107		138.611	24410.7
	140.348	34498.3		140.202	16886.1		139.775	27341.4		139.131	24610.1
	140.869	34756.8		140.732	17076.2		140.296	27576.3		139.634	24813.7
	141.369	35028.9		141.246	17230.3		140.847	27809.7		140.172	25021.9
	141.88	35318.1		141.767	17395.3		141.355	28031.2		140.706	25233.1
	142.382	35619.4		142.268	17550.7		141.859	28258.1		141.216	25448.9
	142.886	35926.7		142.779	17719.6		142.367	28496.2		141.728	25652.6
	143.395	36174.8		143.28	17883.3		142.869	28751.7		142.23	25862.3
	143.941	36246.5		143.813	17921.9		143.376	29016.5		142.754	26100.5
	144.459	36233.5		144.314	17916.8		143.881	29292.1		143.256	26326.3
	144.969	36231.4		144.834	17921.4		144.384	29491.5		143.758	26543.3
	145.483	36265.7		145.36	17935.4		144.969	29550.3		144.264	26790.5
	145.986	36298.3		145.866	17952.4		145.497	29556.9		144.765	27015
	146.505	36288.4		146.374	17969.3		146.012	29550.1		145.295	27071.7
	147.04	36244.5		146.886	17978.3		146.513	29531.6		145.879	27058.8
	147.568	36209		147.403	17980.1		147.03	29513.6		146.409	27044.6
	148.102	36189.9		147.93	17946.9		147.536	29494.5		146.942	27016.7
	148.626	36171.8		148.445	17952.9		148.052	29477.5		147.462	26970.4
	149.157	36201.8		148.969	17945.3		148.565	29455.6		147.981	26911.3
	149.675	36457.6		149.493	17905.9		149.072	29424.5		148.483	26838.5
	150.22	36856.9		149.999	17868.6		149.577	29361.5		149.004	26714.2
	150.723	37208.7		150.499	17799.8		150.112	29299.3		149.512	26612.7
	151.228	37614.5		151.035	17862.9		150.629	29261.2		150.012	26534.7
	151.748	38073.7		151.553	17819.5		151.151	29216.5		150.545	26515.3
	152.278	38616.7		152.078	17845.9		151.663	29191.9		151.055	26757
	152.8	39160.9		152.623	18026		152.187	29130.3		151.578	27054.5
	153.32	39702.1		153.154	18279.8		152.713	29103.7		152.126	27377.9
	153.84	40226.7		153.66	18491.1		153.224	29134.2		152.658	27782.2
	154.378	40747.2		154.179	18671.8		153.736	29393.2		153.169	28219.1
	154.933	41270.8		154.69	18915.1		154.249	29726		153.686	28710.5
	155.448	41752.3		155.211	19227		154.762	30060.2		154.211	29259.3
	155.988	42199.5		155.743	19567.3		155.294	30483.3		154.737	29743.1
	156.489	42598.1		156.256	19938.9		155.796	31021.5		155.262	30205.9
	157.01	42977.1		156.779	20312.7		156.327	31635		155.775	30621.3
	157.532	43366		157.319	20692.9		156.861	32278		156.302	31034
	158.04	43742.9		157.832	21019.8		157.387	32917.5		156.816	31447.3
	158.571	44106.6		158.366	21375.1		157.895	33476.8		157.349	31788.2
	159.079	44437.5		158.884	21691.4		158.429	33985.5		157.881	32130.7
	159.58	44769.1		159.431	22004.8		158.969	34470.2		158.428	32463.3
	160.125	45147.5		159.946	22281.8		159.504	34876.4		158.972	32798.1
	160.664	45536.5		160.478	22539.8		160.015	35267.5		159.511	33137.6
	161.207	45904.8		160.997	22787.5		160.534	35612		160.056	33404.8

## Sheet: Fig. 3e
Figure 3e	See Figure 3a-d

## Sheet: Fig. 3f
Figure 3f	See Figure 3d

## Sheet: Fig. 3g
Figure 3g	See Figure 3c-d

## Sheet: Fig. 3h
Figure 3h
	Time (ms)	Res (Ohm)
	0	255.615
	200	255.641
	400	8494990
	600	8462780
	800	8455460
	1000	8450500
	1200	8448530
	1400	8445700
	1600	8449260
	1800	8448330
	2000	8447220
	2200	8482390
	2400	8320940
	2600	8444660
	2800	8449690
	3000	8457450
	3200	8454880
	3400	8451360
	3600	8455480

## Sheet: Fig. 3i
Figure 3i
	25 K			50 K			75 K			100 K
	Temp (K)	Res (Ohm)		Temp (K)	Res (Ohm)		Temp (K)	Res (Ohm)		Temp (K)	Res (Ohm)
	24.9896	8.39161e+06		50.0731	535.279		75.0812	644.831		99.9736	1042.21
	25.6895	8.37978e+06		50.5873	543.261		75.596	652.219		100.493	1067.15
	28.5904	8.39696e+06		51.1083	550.729		76.1025	659.578		101.038	1088.89
	30.4781	8.4067e+06		51.609	557.667		76.6075	667.058		101.569	1108.1
	24.9874	8.39927e+06		52.1248	565.403		77.1204	675.029		102.111	1124.99
	25.5046	8.40148e+06		52.6284	573.03		77.6394	683.295		102.628	1139.28
	26.0375	8.39561e+06		53.1491	581.139		78.1442	691.237		103.156	1151.38
	26.621	8.3951e+06		53.6895	590.011		78.6508	699.843		103.677	1152.7
	27.1238	8.40218e+06		54.2236	599.304		79.1645	707.844		104.196	1167.2
	27.6431	8.4018e+06		54.7475	608.543		79.6994	717.024		104.707	1178.16
	28.1536	8.39318e+06		55.2674	617.78		80.2021	725.904		105.209	1190.01
	28.6807	8.40063e+06		55.7804	627.874		80.7186	734.386		105.716	1203.03
	29.2183	8.3935e+06		56.2844	637.595		81.235	743.294		106.237	1215.95
	29.7542	8.40241e+06		56.8322	648.81		81.7832	752.334		106.744	1229.73
	30.2994	8.39219e+06		57.3555	659.634		82.2939	760.982		107.275	1243.52
	30.837	8.40178e+06		57.8802	670.408		82.8378	769.198		107.812	1257.1
	31.3823	8.38701e+06		58.3857	680.919		83.3475	776.935		108.323	1269.37
	31.9099	8.4009e+06		58.9009	692.779		83.853	783.976		108.86	1284.57
	32.4183	8.39031e+06		59.4113	703.94		84.3668	790.221		109.384	1301.11
	32.963	8.39285e+06		59.9299	715.21		84.9118	796.436		109.902	1318.28
	33.4843	8.39501e+06		60.449	726.848		85.4278	801.918		110.422	1337.2
	34.0189	8.39156e+06		60.9549	738.452		85.9831	805.94		110.938	1354.98
	34.5367	8.39717e+06		61.4799	750.6		86.4928	809.836		111.453	1372.89
	35.0828	8.38431e+06		62.001	763.459		87.0001	812.437		111.968	1390.79
	35.6179	8.38237e+06		62.5178	775.651		87.535	814.795		112.487	1409.48
	36.1301	8.37414e+06		63.0484	788.251		88.0671	816.343		113.019	1427.49
	36.6448	8.38579e+06		63.5703	800.446		88.5928	817.509		113.545	1444.96
	37.1457	8.38722e+06		64.1081	813.299		89.1249	818.787		114.055	1461.75
	37.6552	8.39355e+06		64.6384	826.677		89.657	820.547		114.585	1478.78
	38.1817	8.37932e+06		65.1706	839.72		90.1811	823.569		115.092	1496.41
	38.7027	8.37881e+06		65.7158	853.212		90.6886	826.072		115.594	1514.23
	39.2228	8.38343e+06		66.2499	867.585		91.2059	830.577		116.1	1532.12
	39.7359	8.38763e+06		66.7501	880.155		91.735	837.113		116.603	1549.26
	40.2611	8.37994e+06		67.2853	894.457		92.2624	844.617		117.105	1568.37
	40.7672	8.3889e+06		67.8257	908.739		92.7902	853.751		117.622	1587.76
	41.2914	8.37732e+06		68.3363	922.084		93.3065	863.407		118.133	1605.67
	41.8115	8.38576e+06		68.8789	936.48		93.8449	873.602		118.645	1622.72
	42.3353	8.3906e+06		69.4197	951.259		94.3667	884.107		119.152	1633.77
	42.8498	8.3873e+06		69.9641	965.73		94.8672	894.187		119.674	1644.62
	43.3522	8.38356e+06		70.506	980.793		95.3765	904.515		120.199	1654.08
	43.9029	8.3878e+06		71.052	996.603		95.8882	916.732
	44.4366	8.38451e+06		71.5694	1009.79		96.4277	928.297
	44.9703	8.39383e+06		72.1114	1025.39		96.9278	939.461
	45.4892	8.36875e+06		72.6464	1040.87		97.4305	952.005
	45.9987	8.37686e+06		73.1536	1054.66		97.9405	965.207
	46.5111	8.38656e+06		73.6921	1070.53		98.4407	977.609
	47.0304	8.3659e+06		74.2285	1085.49		98.9591	990.189
	47.5373	8.38036e+06		74.736	1100.57		99.5238	1003.19
	48.0489	8.39616e+06		75.293	1115.39		100.072	1016.29
	48.5601	8.39077e+06		75.8257	1131.04		100.579	1028.13
	49.091	8.39113e+06		76.3266	1144.94		101.097	1039.83
	49.6053	8.38835e+06		76.8604	1161.72		101.597	1051.8
	50.134	8.38554e+06		77.3917	1176.94		102.109	1062.41
	50.6645	8.38225e+06		77.9065	1190.66		102.66	1075.34
	51.1811	8.39514e+06		78.4415	1205.93		103.169	1088.27
	51.7042	8.38342e+06		78.9715	1220.88		103.67	1101.6
	52.2181	8.39655e+06		79.5087	1234.71		104.175	1112.06
	52.7266	8.39368e+06		80.0396	1248.5		104.68	1114.96
	53.2391	8.3954e+06		80.5859	1260.14		105.207	1115.24
	53.7546	8.39636e+06		81.1313	1271.91		105.747	1148.12
	54.3004	8.39788e+06		81.6322	1280.08		106.263	1167.76
	54.8056	8.40268e+06		82.1345	1285.54		106.773	1185.26
	55.3546	8.40699e+06		82.6351	1289.64		107.281	1201.12
	55.859	8.38845e+06		83.1456	1292.45		107.798	1216.99
	56.3819	8.39891e+06		83.6498	1290.68		108.338	1234.27
	56.8872	8.40035e+06		84.1777	1285.95		108.858	1249.5
	57.3914	8.40202e+06		84.7006	1277.24		109.365	1264.54
	57.911	8.39116e+06		85.2285	1263.69		109.891	1280.26
	58.4208	8.40635e+06		85.7634	1247.61		110.391	1294.75
	58.933	8.38617e+06		86.2876	1226.1		110.898	1309.25
	59.469	8.39942e+06		86.7885	1203.6		111.419	1325.02
	59.9816	8.39876e+06		87.3291	1175.88		111.926	1340.54
	60.5117	8.39864e+06		87.8704	1147.29		112.436	1356.91
	61.0438	8.39548e+06		88.409	1117.21		112.939	1373.35
	61.5696	8.41905e+06		88.9374	1087.97		113.441	1388.85
	62.1052	8.40493e+06		89.448	1061.89		113.942	1399.36
	62.6417	8.41207e+06		89.9585	1040.02		114.459	1414.35
	63.17	8.41274e+06		90.5033	1021.43		114.961	1424.34
	63.7115	8.41671e+06		91.033	1008.73		115.476	1427.42
	64.2421	8.40966e+06		91.552	1002.48		115.989	1435.93
	64.773	8.41208e+06		92.089	1002.07		116.504	1449.54
	65.3069	8.41331e+06		92.6202	1005.17		117.025	1461.19
	65.8475	8.4264e+06		93.1299	1012.86		117.55	1472.35
	66.3802	8.40832e+06		93.6394	1022.73		118.069	1483.64
	66.9198	8.40675e+06		94.165	1034.06		118.581	1492.76
	67.4564	8.41384e+06		94.6994	1047.67		119.082	1502.65
	67.9904	8.40666e+06		95.2154	1062.21		119.585	1513.2
	68.5255	8.39601e+06		95.7232	1075.03		120.087	1524.11
	69.0767	8.4075e+06		96.2534	1090.3
	69.6065	8.3997e+06		96.7898	1105.04
	70.1115	8.39038e+06		97.3298	1120.4
	70.6497	8.39552e+06		97.8343	1135.49
	71.1855	8.38894e+06		98.3509	1149.99
	71.7231	8.37572e+06		98.8823	1164.58
	72.2318	8.35894e+06		99.4437	1179.03
	72.7709	8.35177e+06		99.9937	1193.33
	73.3599	8.13314e+06		100.501	1206.16
	73.8958	7.89559e+06		101.004	1219.68
	74.4337	6.95042e+06		101.526	1234.08
	74.9677	5.99947e+06		102.038	1248.19
	75.4732	5.15047e+06		102.571	1263.57
	76.0041	4.25205e+06		103.072	1281.96
	76.5434	3.21651e+06		103.595	1296.63
	77.0747	2.34382e+06		104.119	1303.93
	77.6172	1.85967e+06		104.648	1307.43
	78.1568	1.36611e+06		105.161	1307.54
	78.6576	973325		105.688	1341.42
	79.165	610086		106.191	1367.11
	79.6962	397311		106.74	1389.55
	80.2408	271386		107.263	1409.96
	80.7694	156471		107.772	1429.63
	81.2806	45931.7		108.279	1447.41
	81.8262	5764.33		108.781	1464.6
	82.3689	5568.56		109.29	1480.61
	82.9099	5363.48		109.813	1499.79
	83.4266	5146.95		110.329	1517.75
	83.9816	4865.03		110.846	1534.44
	84.4906	4574.83		111.351	1553.69
	85.0215	4273.4		111.853	1572.25
	85.5502	3954.62		112.364	1587.84
	86.0814	3628.54		112.873	1601.03
	86.6038	3305.72		113.383	1613.1
	87.1487	2992.52		113.89	1617.75
	87.6831	2695.74		114.397	1625.77
	88.2294	2428.56		114.919	1638.74
	88.7425	2189.94		115.443	1650.02
	89.2708	1986.91		115.944	1662.24
	89.7732	1814.82		116.464	1674.35
	90.3205	1667.04		116.975	1685.39
	90.8457	1556.52		117.48	1696.92
	91.3749	1481.02		117.997	1710.04
	91.9081	1432.8		118.52	1723.11
	92.4336	1407.3		119.041	1736.58
	92.9695	1399.65		119.558	1751.69
	93.5082	1402.66		120.074	1766.07
	94.0155	1413.04
	94.5505	1428.38
	95.0926	1447.13
	95.6301	1466.97
	96.1522	1487.09
	96.7128	1510.78
	97.2447	1533.61
	97.7496	1553.5
	98.2735	1574.1
	98.8204	1598.18
	99.367	1618.77
	99.9059	1640.13
	100.431	1660.56
	100.931	1677.88
	101.471	1696.46
	101.987	1714.98
	102.513	1738.17
	103.053	1761.51
	103.564	1783.7
	104.072	1802.75
	104.594	1810.17
	105.102	1810.38
	105.624	1843.32
	106.124	1886.06
	106.65	1918.71
	107.151	1946.59
	107.669	1975.16
	108.192	2002
	108.715	2027.42
	109.228	2052.58
	109.732	2074.88
	110.245	2099.26
	110.753	2124.75
	111.259	2145.47
	111.763	2165.74
	112.286	2178.13
	112.802	2172.37
	113.305	2176.28
	113.814	2184.27
	114.329	2193.4
	114.83	2201.88
	115.355	2216.56
	115.875	2228.3
	116.382	2239.12
	116.886	2245.26
	117.404	2256.23
	117.917	2266.42
	118.435	2277.15
	118.942	2282.82
	119.465	2288.58
	119.977	2293.38

## Sheet: Fig. 3j
Figure 3j
	Temp (K)	Res (Ohm)
	12.9501	374.279
	13.0519	375.782
	13.155	375.382
	13.256	375.861
	13.3604	377.772
	13.4629	376.734
	13.5659	375.983
	13.6689	376.196
	13.7706	375.872
	13.8707	376
	13.9713	376.518
	14.0731	375.976
	14.174	375.939
	14.2765	375.495
	14.3784	376.59
	14.479	376.784
	14.5806	377.77
	14.6827	376.628
	14.7829	377.739
	14.8834	375.759
	14.9849	376.395
	15.0869	377.258
	15.1873	377.354
	15.2875	377.098
	15.3885	376.31
	15.4903	377.732
	15.5927	377.315
	15.6945	377.872
	15.7961	377.633
	15.8977	376.524
	15.9981	378.223
	16.099	376.751
	16.1996	379.434
	16.3013	378.951
	16.4016	378.31
	16.5032	377.492
	16.606	378.401
	16.7081	377.528
	16.8098	379.427
	16.9111	379.907
	17.0125	380.222
	17.1139	380.401
	17.2158	380.981
	17.3173	378.717
	17.4183	378.445
	17.5198	379.099
	17.6224	379.119
	17.7245	378.795
	17.8258	380.091
	17.9272	380.796
	18.0294	381.185
	18.1313	380.92
	18.2324	378.985
	18.3345	381.294
	18.4351	381.276
	18.5353	381.251
	18.6361	382.332
	18.739	380.297
	18.8402	380.646
	18.942	381.48
	19.0438	382.156
	19.1443	381.174
	19.245	380.098
	19.3456	380.763
	19.4464	383.703
	19.5484	382.14
	19.6502	381.846
	19.7525	382.135
	19.8545	382.024
	19.955	380.161
	78.0216	649.018
	78.1246	647.523
	78.2274	647.485
	78.3333	648.723
	78.4408	648.801
	78.5487	648.477
	78.6587	648.718
	78.7599	647.879
	78.8601	648.426
	78.9641	646.531
	79.066	647.959
	79.1678	647.303
	79.2698	647.352
	79.3759	648.191
	79.485	647.068
	79.5901	646.506
	79.6972	645.264
	79.7982	647.239
	79.8998	644.697
	80.0087	650.312
	80.1098	648.065
	80.2108	647.148
	80.3191	647.654
	80.4262	645.63
	80.5266	647.434
	80.631	648.083
	80.7325	644.976
	80.8414	647.087
	80.943	649.965
	81.049	648.199
	81.1533	645.989
	81.261	650.674
	81.3639	650.321
	81.4715	648.122
	81.5752	647.265
	81.6823	648.613
	81.786	648.515
	81.8959	648.585
	81.9969	651.175
	82.1042	652.146
	82.2079	652.04
	82.3153	651.438
	82.4193	649.039
	82.5214	650.782
	82.6265	648.326
	82.7269	649.16
	82.8274	652.318
	82.9284	653.102
	83.034	650.958
	83.1394	654.64
	83.2464	653.13
	83.3518	656.508
	83.452	654.307
	83.5543	653.228
	83.6586	657.308
	83.7587	657.448
	83.8624	657.135
	83.9628	656.882
	84.0672	659.852
	84.1726	659.519
	84.2806	662.775
	84.3887	656.778
	84.4897	657.762
	84.5962	658.104
	84.7	661.497
	84.8003	664.438
	84.9008	664.179
	85.0034	663.615
	85.109	662.179
	85.2129	664.566
	85.3144	663.318
	85.4168	668.615
	85.5192	664.616
	85.6204	665.728
	85.7232	665.862
	85.8312	667.199
	85.9363	667.329
	86.0459	669.084
	86.1537	668.048
	86.2547	668.964
	86.3596	672.824
	86.4636	672.443
	86.5671	672.765
	86.6693	673.833
	86.778	672.846
	86.8797	673.046
	86.9857	675.227
	87.0919	677.274
	87.193	674.687
	87.2939	678.204
	87.4018	675.532
	87.5025	676.418
	87.6027	679.57
	87.7096	678.412
	87.8107	678.629
	87.9112	678.319
	88.021	681.227
	88.1243	680.753
	88.2296	678.236
	88.3331	680.343
	88.4413	683.68
	88.5424	684.728
	88.6473	686.549
	88.7542	685.061
	88.8542	686.085
	88.9641	687.157
	89.0684	685.881
	89.1787	685.832
	89.2819	690.818
	89.3839	692.973
	89.4916	691.507
	89.6005	684.79
	89.7007	688.361
	89.8082	689.288
	89.9093	692.851
	90.0098	694.044
	90.1115	692.433
	90.2124	692.274
	90.3141	689.884
	90.4189	694.527
	90.5234	691.849
	90.624	691.99
	90.7263	697.736
	90.8306	696.609
	90.9309	697.542
	91.0376	698.058
	91.1384	699.359
	91.2429	701.404
	91.3455	699.569
	91.4511	704.165
	91.5602	703.364
	91.6605	704.921
	91.7665	703.807
	91.8708	702.624
	91.979	706.255
	92.084	705.983
	92.1889	706.119
	92.2934	708.545
	92.3984	710.857
	92.4992	712.115
	92.6061	712.075
	92.7117	711.532
	92.8162	715.65
	92.9183	714.688
	93.0229	713.586
	93.1241	715.857
	93.2254	717.936
	93.3288	718.748
	93.4296	718.807
	93.5342	719.552
	93.6387	719.657
	93.7392	722.17
	93.8405	723.453
	93.9459	724.659
	94.0543	724.396
	94.1625	723.142
	94.263	724.787
	94.3656	724.609
	94.4664	724.727
	94.573	725.814
	94.6814	729.034
	94.7877	727.996
	94.8907	727.282
	94.9911	727.38
	95.0934	728.804
	95.197	729.969
	95.3003	729.288
	95.4083	727.953
	95.509	725.907
	95.6095	732.611
	95.7098	731.619
	95.8188	732.113
	95.9257	729.819
	96.0314	735.518
	96.1393	735.054
	96.2432	736.687
	96.3523	738.601
	96.4577	737.533
	96.564	737.223
	96.6695	740.56
	96.7707	742.259
	96.8708	741.888
	96.9751	742.808
	97.0777	738.375
	97.1848	746.676
	97.2935	745.408
	97.4011	742.568
	97.5013	745.069
	97.6088	744.564
	97.7139	747.369
	97.818	746.656
	97.9196	747.283
	98.0226	748.873
	98.1257	751.284
	98.2329	749.323
	98.3402	756.882
	98.4444	755.441
	98.5514	754.301
	98.6525	753.415
	98.7621	755.653
	98.8622	754.986
	98.9704	755.163
	99.0718	759.124
	99.1748	755.018
	99.284	756.787
	99.3841	758.027
	99.4894	760.575
	99.5965	763.228
	99.7042	762.511
	99.8142	762.129
	99.9226	763.635
	100.024	765.634
	100.132	765.742
	100.233	768.71
	100.133	771.79
	100.032	773.651
	180.031	2249.57
	180.133	2231.73
	180.239	2227.92
	180.349	2224.79
	180.457	2226.6
	180.558	2229.44
	180.669	2228.87
	180.775	2234.69
	180.876	2231.73
	180.987	2227.08
	181.096	2231.17
	181.2	2232.77
	181.304	2239.37
	181.41	2240.06
	181.514	2237.07
	181.618	2249.47
	181.723	2245.28
	181.826	2248.46
	181.931	2254.89
	182.034	2250.15
	182.139	2260.5
	182.241	2251.92
	182.35	2259.43
	182.451	2258.63
	182.561	2274.83
	182.662	2268.07
	182.771	2265.41
	182.876	2257.05
	182.981	2270.82
	183.084	2269.99
	183.191	2266.83
	183.3	2268.71
	183.404	2278.53
	183.506	2282.37
	183.609	2273.48
	183.717	2280.79
	183.824	2283.06
	183.925	2285.45
	184.033	2286.86
	184.139	2286.08
	184.244	2296.69
	184.349	2297.55
	184.453	2302.14
	184.555	2303.9
	184.66	2310.67
	184.764	2318.23
	184.874	2324.28
	184.979	2318.41
	185.081	2320.63
	185.182	2318.19
	185.288	2309.48
	185.394	2329.85
	185.498	2323.67
	185.598	2325.32
	185.702	2331.74
	185.805	2331.3
	185.906	2332.17
	186.008	2340.48
	186.111	2334.18
	186.216	2327.89
	186.32	2340.37
	186.423	2349.88
	186.529	2348.88
	186.631	2333.9
	186.733	2342.27
	186.837	2354.5
	186.939	2354.32
	187.042	2347.01
	187.145	2344.87
	187.251	2345.21
	187.354	2353.3
	187.456	2342.65
	187.558	2350.43
	187.659	2347.94
	187.761	2363.66
	187.864	2355.98
	187.974	2349.85
	188.081	2353.02
	188.189	2361.78
	188.296	2359.32
	188.402	2355.18
	188.512	2353.89
	188.621	2359.7
	188.726	2361.84
	188.828	2364.34
	188.932	2387.35
	189.034	2397.83
	189.139	2393.65
	189.244	2371.51
	189.348	2366.59
	189.451	2382.72
	189.552	2373.51
	189.659	2379.28
	189.766	2376.83
	189.871	2388.32
	189.977	2386.21
	190.079	2375.73
	190.182	2390.01
	190.288	2391.49
	190.393	2398.8
	190.496	2399.04
	190.605	2404.51
	190.708	2442.04
	190.812	2424.89
	190.917	2407.81
	191.021	2409.42
	191.124	2411.96
	191.233	2424.98
	191.338	2416.76
	191.447	2424.04
	191.552	2422.27
	191.657	2419.53
	191.763	2419.5
	191.868	2422.6
	191.971	2422.57
	192.079	2419.36
	192.181	2425.12
	192.285	2432.71
	192.393	2423.18
	192.501	2424.87
	192.607	2437.45
	192.71	2441.37
	192.817	2445.83
	192.926	2430.6
	193.029	2429.29
	193.133	2439.25
	193.235	2439.83
	193.339	2442.48
	193.444	2445.93
	193.551	2442.4
	193.655	2454.74
	193.758	2453.11
	193.859	2454.49
	193.965	2457.46
	194.068	2449.09
	194.171	2448.74
	194.274	2456.76
	194.378	2455.88
	194.484	2456.23
	194.586	2462.38
	194.69	2455.61
	194.791	2457.31
	194.899	2470.5
	195.001	2479.98
	195.105	2474.96
	195.207	2478.27
	195.309	2481.08
	195.415	2483.6
	195.521	2488.09
	195.625	2496.44
	195.729	2490.34
	195.834	2494.1
	195.937	2485.12
	196.041	2498.46
	196.142	2525.41
	196.248	2537.66
	196.348	2534.17
	196.452	2516.47
	196.557	2526.63
	196.658	2517.36
	196.76	2530.93
	196.865	2518.07
	196.968	2518.14
	197.074	2520.17
	197.177	2519.05
	197.284	2524.84
	197.39	2529.06
	197.492	2528.05
	197.593	2524.41
	197.699	2529.51
	197.805	2527.25
	197.913	2534.06
	198.022	2546.97
	198.122	2539.98
	198.227	2535.43
	198.337	2541.1
	198.437	2545.91
	198.544	2554.06
	198.649	2546.34
	198.757	2555.47
	198.862	2542.88
	198.967	2562.37
	199.068	2562.2
	199.175	2557.47
	199.281	2566.15
	199.385	2559.32
	199.491	2565.04
	199.595	2563.35
	199.702	2559.93
	199.807	2573.96
	199.914	2578.86
	200.019	2575.8
	200.124	2568.77
	200.229	2581.39
	200.333	2574.04
	200.437	2577.06
	200.545	2600.12
	200.65	2590.25
	200.757	2588.39
	200.862	2599.33
	200.969	2606.91
	201.072	2608.18
	201.179	2614.32
	201.286	2617.1
	201.392	2598.51
	201.496	2610.74
	201.602	2628.1
	201.706	2618.87
	201.814	2623.49
	201.92	2627.09
	202.026	2633.37
	202.13	2636.38
	202.236	2646.73
	202.343	2649.08
	202.452	2660.75
	202.554	2645.33
	202.657	2655.6
	202.759	2660.04
	202.861	2662.97
	202.963	2666.16
	203.073	2665.79
	203.178	2678.17
	203.279	2674.52
	203.387	2680.7
	203.493	2684.9
	203.596	2694.34
	203.699	2686.29
	203.8	2698.27
	203.908	2695.68
	204.009	2688.21
	204.115	2682.57
	204.224	2692.41
	204.325	2698.85
	204.429	2711.15
	204.533	2696.97
	204.634	2708.66
	204.741	2703.3
	204.853	2713.41
	204.959	2720.92
	205.062	2725.51
	205.165	2715.33
	205.271	2725.13
	205.371	2724.76
	205.472	2742.52
	205.575	2738.44
	205.679	2749.38
	205.784	2741.26
	205.889	2745.9
	205.991	2749.54
	206.092	2737.18
	206.195	2749.62
	206.298	2745.5
	206.406	2751.53
	206.511	2746.2
	206.612	2763.73
	206.713	2776.04
	206.816	2767.58
	206.923	2773.51
	207.024	2768.23
	207.125	2772.21
	207.231	2763.84
	207.335	2772.56
	207.44	2768.77
	207.542	2775.37
