# Supplementary material for: A broad-spectrum gas sensor based on correlated two-dimensional electron gas
Source: Nat Commun. 2023 Dec 21;14:8496. doi: 10.1038/s41467-023-44331-7 (PMC10739975; doi:10.1038/s41467-023-44331-7)
Supplement: Supplementary file 3 — Source Data [file 41467_2023_44331_MOESM3_ESM.zip › Yuhao_SourceData_Fig4.xls]

## Sheet: Fig. 4b
Fig. 4b
	Temp (K)	n (cm-2)		Temp (K)	n (cm-2)
	50	5072500000000		50	12993200000000
	55	5041900000000		55	12867700000000
	60	5003500000000		60	1.29923e+13
	65	4960700000000		65	12896100000000
	70	5026400000000		70	12940200000000
	75	5347200000000		75	12667200000000
	80	6140400000000		80	12508500000000
	85	7047200000000		85	12269200000000
	90	8860200000000		90	12065000000000
	95	8968500000000		95	11741200000000
	100	8550000000000		100	11357000000000

## Sheet: Fig. 4c
Fig. 4c
	Temp (K)	Res (Ohm)		Temp (K)	Res (Ohm)
	50.0731	535.279		130.226	1718.98
	50.5873	543.261		129.722	1696.73
	51.1083	550.729		129.221	1675.81
	51.609	557.667		128.716	1655.41
	52.1248	565.403		128.17	1633.8
	52.6284	573.03		127.668	1609.39
	53.1491	581.139		127.127	1588.84
	53.6895	590.011		126.578	1566.59
	54.2236	599.304		126.035	1545.13
	54.7475	608.543		125.496	1523.97
	55.2674	617.78		124.957	1503.42
	55.7804	627.874		124.424	1484.97
	56.2844	637.595		123.898	1467.54
	56.8322	648.81		123.351	1447.65
	57.3555	659.634		122.839	1428.72
	57.8802	670.408		122.314	1410.56
	58.3857	680.919		121.803	1392.76
	58.9009	692.779		121.303	1375.42
	59.4113	703.94		120.794	1356.95
	59.9299	715.21		120.276	1339.47
	60.449	726.848		119.768	1323.38
	60.9549	738.452		119.255	1306.03
	61.4799	750.6		118.746	1289.6
	62.001	763.459		118.199	1271.28
	62.5178	775.651		117.691	1255.7
	63.0484	788.251		117.186	1240.45
	63.5703	800.446		116.685	1224.22
	64.1081	813.299		116.145	1208.48
	64.6384	826.677		115.603	1193.57
	65.1706	839.72		115.067	1177.74
	65.7158	853.212		114.54	1162.03
	66.2499	867.585		114.027	1147.64
	66.7501	880.155		113.505	1132.79
	67.2853	894.457		112.977	1118.7
	67.8257	908.739		112.464	1104.4
	68.3363	922.084		111.948	1091.35
	68.8789	936.48		111.441	1077.13
	69.4197	951.259		110.936	1064.11
	69.9641	965.73		110.427	1050.41
	70.506	980.793		109.923	1038.09
	71.052	996.603		109.401	1024.98
	71.5694	1009.79		108.897	1012.46
	72.1114	1025.39		108.388	1000.37
	72.6464	1040.87		107.884	987.053
	73.1536	1054.66		107.368	974.869
	73.6921	1070.53		106.841	962.805
	74.2285	1085.49		106.332	950.935
	74.736	1100.57		105.824	939.32
	75.293	1115.39		105.321	928.27
	75.8257	1131.04		104.811	917.165
	76.3266	1144.94		104.283	905.797
	76.8604	1161.72		103.769	894.502
	77.3917	1176.94		103.261	883.592
	77.9065	1190.66		102.739	872.597
	78.4415	1205.93		102.222	861.363
	78.9715	1220.88		101.714	851.176
	79.5087	1234.71		101.206	840.72
	80.0396	1248.5		100.703	830.791
	80.5859	1260.14		100.188	820.604
	81.1313	1271.91		99.6829	810.109
	81.6322	1280.08		99.1806	800.674
	82.1345	1285.54		98.6773	791.035
	82.6351	1289.64		98.1732	780.894
	83.1456	1292.45		97.6691	772.017
	83.6498	1290.68		97.1679	762.592
	84.1777	1285.95		96.6668	753.381
	84.7006	1277.24		96.1619	744.353
	85.2285	1263.69		95.6617	735.892
	85.7634	1247.61		95.1539	726.465
	86.2876	1226.1		94.6282	717.556
	86.7885	1203.6		94.1134	708.944
	87.3291	1175.88		93.6101	700.094
	87.8704	1147.29		93.097	691.938
	88.409	1117.21		92.5963	683.85
	88.9374	1087.97		92.0963	675.827
	89.448	1061.89		91.5832	667.697
	89.9585	1040.02		91.054	659.219
	90.5033	1021.43		90.5349	651.197
	91.033	1008.73		90.0272	642.879
	91.552	1002.48		89.5245	635.591
	92.089	1002.07		89.0188	627.583
	92.6202	1005.17		88.5156	620.476
	93.1299	1012.86		88.0117	613.134
	93.6394	1022.73		87.4763	605.349
	94.165	1034.06		86.9658	598.2
	94.6994	1047.67		86.4622	590.764
	95.2154	1062.21		85.9518	583.714
	95.7232	1075.03		85.4461	576.602
	96.2534	1090.3		84.9367	569.605
	96.7898	1105.04		84.4266	562.646
	97.3298	1120.4		83.9148	555.715
	97.8343	1135.49		83.408	548.803
	98.3509	1149.99		82.8978	541.922
	98.8823	1164.58		82.3864	534.987
	99.4437	1179.03		81.8731	528.177
	99.9937	1193.33		81.3597	521.135
	100.501	1206.16		80.8443	514.952
	101.004	1219.68		80.3273	508.299
	101.526	1234.08		79.8139	501.345
	102.038	1248.19		79.2989	494.95
	102.571	1263.57		78.7947	488.398
	103.072	1281.96		78.2607	481.87
	103.595	1296.63		77.7509	475.23
	104.119	1303.93		77.2206	468.956
	104.648	1307.43		76.7138	462.295
	105.161	1307.54		76.1992	456.336
	105.688	1341.42		75.6625	449.763
	106.191	1367.11		75.1431	443.088
	106.74	1389.55		74.6245	436.866
	107.263	1409.96		74.1076	431.019
	107.772	1429.63		73.5762	424.786
	108.279	1447.41		73.0578	418.913
	108.781	1464.6		72.5388	412.68
	109.29	1480.61		72.0365	407.088
	109.813	1499.79		71.506	401.175
	110.329	1517.75		71.0026	395.396
	110.846	1534.44		70.4933	389.731
	111.351	1553.69		69.9638	384.134
	111.853	1572.25		69.4432	378.351
	112.364	1587.84		68.9357	372.893
	112.873	1601.03		68.3993	367.299
	113.383	1613.1		67.8692	361.838
	113.89	1617.75		67.3526	356.16
	114.397	1625.77		66.8284	351.086
	114.919	1638.74		66.2959	345.528
	115.443	1650.02		65.7827	340.29
	115.944	1662.24		65.2668	335.324
	116.464	1674.35		64.73	330.103
	116.975	1685.39		64.2241	325.118
	117.48	1696.92		63.7158	320.435
	117.997	1710.04		63.2005	315.594
	118.52	1723.11		62.6832	310.758
	119.041	1736.58		62.1631	305.933
	119.558	1751.69		61.6456	301.218
	120.074	1766.07		61.1341	296.578
	120.586	1779.08		60.6239	292.026
	121.104	1793.27		60.1238	287.648
	121.621	1806.6		59.5978	283.156
	122.136	1821.98		59.094	278.914
	122.658	1835.61		58.5892	274.586
	123.177	1850.58		58.0832	270.19
	123.681	1863.95		57.582	266.241
	124.195	1877.39		57.0364	261.763
	124.721	1890.03		56.5312	257.547
	125.226	1903.28		56.0201	253.669
	125.742	1915.34		55.5041	249.7
	126.245	1925.99		54.9887	245.731
	126.752	1938.62		54.478	241.807
	127.259	1949.53		53.9494	237.637
	127.774	1959.21		53.4087	233.852
	128.277	1971.58		52.8721	229.842
	128.786	1982.32		52.3211	226.004
	129.292	1993.93		51.7943	222.153
	129.811	2003.64		51.2816	218.473
	130.313	2015.14		50.7785	214.994
	130.82	2026.52		50.2717	211.536
	131.346	2037.46		49.7581	207.963
	131.873	2048.98		49.2434	204.34
	132.403	2060.13		48.735	200.784
	132.917	2072.47		48.2184	197.388
	133.442	2082.71		47.6795	193.798
	133.968	2094.83		47.1778	190.575
	134.486	2105.95		46.6593	187.069
	135.01	2115.12		46.142	183.704
	135.538	2128.46		45.6122	180.374
	136.056	2148.69		45.0907	177.035
	136.568	2186.05		44.5681	173.902
	137.084	2229.81		44.0663	170.893
	137.617	2296.02		43.528	167.768
	138.135	2361.2		42.9788	164.631
	138.666	2418.19		42.4291	161.484
	139.192	2470.28		41.8755	158.401
	139.715	2517.08		41.3344	155.368
	140.215	2560.42		40.8247	152.607
	140.746	2603.34		40.284	149.755
	141.269	2644.04		39.7803	147.412
	141.773	2681.16		39.2439	144.497
	142.307	2718.88		38.7263	141.79
	142.815	2752.9		38.2078	139.263
	143.35	2791.46		37.6788	136.528
	143.857	2825.47		37.1713	134.2
	144.392	2862.59		36.6414	131.597
	144.899	2897.3		36.1185	129.172
	145.413	2931.65		35.5527	126.534
	145.925	2964.41		34.993	123.93
	146.432	2997.76		34.4853	121.667
	146.941	3031.55		33.9696	119.276
	147.458	3066.95		33.4409	116.988
	147.974	3100.46		32.9021	114.667
	148.477	3135.32		32.3669	112.303
	148.994	3169		31.8565	110.097
	149.507	3203.89		31.334	107.849
	150.026	3239.16		30.7792	105.645
	150.551	3274.24		30.2741	103.714
	151.068	3309.09		29.7545	101.622
	151.591	3345.12		29.2374	99.3601
	152.109	3383.04		28.6817	97.2629
	152.626	3419.58		28.1615	95.4825
	153.164	3454.51		27.6603	93.6263
	153.685	3491.67		27.1525	92.0061
	154.204	3527.46		26.6503	90.4699
	154.72	3565.19		26.1491	88.9211
	155.264	3603.89		25.6473	87.51
	155.798	3641.38		25.1436	86.5698
	156.322	3678.98
	156.858	3716.48
	157.383	3755.53
	157.924	3793.77
	158.452	3832.98
	158.99	3872.72
	159.519	3911.75
	160.022	3948.81
	160.555	3989.06
	161.063	4027.49
	161.59	4067.92
	162.098	4106.49
	162.6	4143.2
	163.109	4182.75
	163.619	4222.46
	164.125	4261.74
	164.638	4301.21
	165.178	4344.34
	165.692	4383.94
	166.201	4424.37
	166.721	4454.61
	167.245	4495.44
	167.796	4548.94
	168.297	4590.58
	168.829	4633.67
	169.338	4660.78
	169.846	4702.5
	170.363	4744.69
	170.885	4787.92
	171.412	4828.9
	171.922	4871.26
	172.443	4913.08
	172.972	4956.65
	173.489	4998.23
	174.017	5041.46
	174.539	5085.63
	175.059	5128.06
	175.578	5170.6
	176.099	5211.72
	176.628	5254.41
	177.15	5297.76
	177.684	5336.93
	178.201	5378.71
	178.721	5419.43
	179.253	5460.39
	179.782	5501
	180.3	5541.85
	180.829	5580.69
	181.345	5620.4
	181.876	5657.35
	182.407	5691.79
	182.933	5726.93
	183.447	5763.04
	183.982	5799.18
	184.507	5831.03
	185.031	5862.93
	185.562	5893.32
	186.084	5926.95
	186.606	5954.75
	187.14	5982.69
	187.669	6011
	188.19	6041.79
	188.719	6068.89
	189.245	6097.21
	189.772	6120.42
	190.299	6144.89
	190.812	6170.55
	191.345	6195.57
	191.874	6221.28
	192.394	6244.91
	192.922	6269.79
	193.45	6297.02
	193.968	6324.16
	194.491	6351.09
	195.02	6383.91
	195.545	6409.7
	196.067	6439.28
	196.589	6469.43
	197.112	6502.2
	197.637	6537.54
	198.159	6571.86
	198.678	6606.26
	199.198	6641.41
	199.715	6679.27
	200.26	6715.43
	200.775	6753.85
	201.3	6791.98
	201.809	6833.29
	202.33	6875.44
	202.862	6914.42
	203.379	6955.97
	203.894	6997.7
	204.413	7037.99
	204.937	7081.08
	205.45	7121.9
	205.981	7163.46
	206.494	7202.95
	207.008	7244.8
	207.523	7289.23
	208.043	7332.19
	208.56	7375.41
	209.072	7413.12
	209.591	7453.34
	210.102	7494.77
	210.615	7535.54
	211.145	7576.36
	211.65	7618.28
	212.161	7659.94
	212.679	7702.02
	213.191	7744.92
	213.694	7788.37
	214.207	7848.91
	214.744	7895.55
	215.249	7939.13
	215.768	7981.38
	216.274	8024.5
	216.8	8070.4
	217.313	8115.8
	217.818	8161.04
	218.322	8205.2
	218.86	8253.05
	219.395	8302.41
	219.902	8346.77
	220.43	8397.05
	220.934	8442.52
	221.471	8493.62
	222.014	8544.51
	222.541	8593.08
	223.073	8644.54
	223.601	8692.81
	224.129	8743.15
	224.665	8794.28
	225.188	8846.28
	225.713	8901.35
	226.237	8954.13
	226.763	9005.33
	227.276	9057.19
	227.797	9111.81
	228.314	9167.29
	228.828	9220.28
	229.362	9274.83
	229.866	9329.77
	230.374	9383.2
	230.9	9437.43
	231.417	9494.37
	231.92	9547.47
	232.426	9604.48
	232.942	9658.5
	233.453	9715.16
	234.001	9773.77
	234.503	9830.66
	235.005	9886.02
	235.509	9941.6
	236.045	10001.7
	236.556	10056.5
	237.079	10117.4
	237.584	10172.9
	238.124	10233.2
	238.65	10291.8
	239.153	10348.6
	239.688	10405.4
	240.214	10464.6
	240.742	10522.9
	241.274	10582.6
	241.81	10642.4
	242.342	10700.3
	242.863	10764.8
	243.389	10825.5
	243.889	10881.6
	244.417	10942.3
	244.945	11001.8
	245.469	11061.8
	245.998	11120.6
	246.524	11179.7
	247.051	11240
	247.573	11293.8
	248.094	11354.3
	248.621	11411.7
	249.14	11467.2
	249.673	11524.3
	250.187	11581.8
	250.709	11639.1
	251.229	11694.3
	251.746	11748.8
	252.273	11801.9
	252.786	11856.9
	253.294	11913.3
	253.821	11964.4
	254.337	12019.6
	254.848	12073.5
	255.362	12129.1
	255.873	12182.6
	256.386	12228.3
	256.904	12284.3
	257.416	12330.5
	257.961	12384.8
	258.466	12429.1
	258.968	12476.2
	259.476	12523.6
	259.987	12569.2
	260.523	12616.5
	261.058	12665.1
	261.595	12712.7
	262.131	12760.4
	262.632	12799.4
	263.132	12843.5
	263.667	12886.4
	264.167	12928.3
	264.692	12971.2
	265.221	13014.3
	265.746	13056.7
	266.279	13100.5
	266.811	13143.5
	267.324	13183.7
	267.854	13223.6
	268.384	13269.6
	268.902	13310.9
	269.429	13354.3
	269.943	13400.8
	270.463	13445.5
	270.981	13490
	271.505	13533.8
	272.012	13582
	272.532	13626.9
	273.043	13674
	273.554	13722
	274.071	13773.4
	274.581	13819.9
	275.092	13868.6
	275.594	13918.8
	276.103	13968.9
	276.612	14021.9
	277.13	14065.2
	277.635	14118.9
	278.139	14169.7
	278.648	14224.8
	279.169	14280.1
	279.675	14331.1
	280.204	14389
	280.715	14440.7
	281.237	14496.4
	281.744	14550
	282.261	14604.2
	282.801	14657.4
	283.322	14715.8
	283.849	14771.1
	284.368	14830.3
	284.872	14879.5
	285.395	14934.1
	285.914	14988.1
	286.43	15045.1
	286.931	15094.7
	287.45	15149.7
	287.966	15203.9
	288.482	15258.4
	288.988	15311.1
	289.494	15362.7
	290.016	15414.6
	290.526	15464.6
	291.042	15517.5
	291.56	15568.6
	292.069	15625.7
	292.586	15677.3
	293.099	15730.1
	293.607	15782.4
	294.15	15834.3
	294.652	15887.2
	295.171	15941.2
	295.681	15996.2
	296.19	16048.4
	296.732	16104.3
	297.271	16155.9
	297.78	16211
	298.284	16261.2
	298.814	16317.9
	299.322	16368.5
	299.824	16416.3
	300.368	16473.9
	300.889	16533.3
	301.392	16581.7
	301.924	16636.8
	302.425	16690
	302.948	16743.7
	303.474	16801.1
	303.994	16860.5
	304.53	16915.6
	305.05	16971.9
	305.576	17025.3
	306.102	17087.3
	306.622	17146.2
	307.135	17204.7
	307.637	17253.3
	308.156	17320.4
	308.665	17370.4
	309.186	17424.9
	309.716	17481
	310.229	17538.5
	310.751	17596.7
	311.26	17652.4
	311.778	17618.5
	312.29	17672.2
	312.808	17725.1
	313.318	17784
	313.84	17849
	314.348	17910.4
	314.855	17973.9
	315.37	18030.7
	315.874	18084.5
	316.388	18140.8
	316.911	18202.4
	317.428	18254
	317.938	18308
	318.451	18367
	318.958	18421.6
	319.469	18477.9
	319.984	18530.2
	320.495	18587.5
	321.011	18646.6
	321.519	18702
	322.05	18758.9
	322.554	18815.1
	323.072	18868.6
	323.579	18929.6
	324.109	18984.5
	324.628	19038.1
	325.137	19092.3
	325.656	19142.6
	326.168	19200.6
	326.677	19247.6
	327.179	19305.3
	327.687	19358.2
	328.213	19412.2
	328.716	19472.1
	329.234	19528.6
	329.765	19586.4
	330.289	19643
	330.81	19698.6
	331.333	19754.1
	331.848	19813.5
	332.371	19873.8
	332.901	19920.9
	333.406	19973.9
	333.921	20054.5
	334.435	20109.4
	334.95	20161.5
	335.459	20220.9
	335.972	20294.3
	336.48	20353.9
	336.989	20414.2
	337.489	20470.2
	338.006	20526.3
	338.519	20583.8
	339.026	20635.6
	339.544	20694.1
	340.053	20746.9
	340.56	20809
	341.073	20980.4
	341.585	21035
	342.089	21091.2
	342.592	21145.7
	343.097	21214.8
	343.6	21276.9
	344.132	21428.4
	344.645	21482.7
	345.146	21542.4
	345.65	21600.1
	346.167	21664.3
	346.672	21724.1
	347.175	21792.4
	347.677	21850.3
	348.181	21909.6
	348.689	21975
	349.191	22029.6
	349.697	22149.3
	349.192	22360.9
	348.69	22305.7
	348.183	22260
	347.68	22211.6
	347.176	22163
	346.664	22116.9
	346.154	22071.4
	345.648	22024
	345.147	22407
	344.638	22356.5
	344.121	22310.2
	343.601	22265.5
	343.086	22212.7
	342.569	22162.2
	342.042	22116.8
	341.522	22071.7
	341.007	22022.7
	340.483	21974.5
	339.952	21922.7
	339.44	21866.8
	338.924	21821.3
	338.414	21758.7
	337.877	21712.5
	337.363	21665.4
	336.843	21612.7
	336.299	21564.7
	335.779	21504.6
	335.252	21455.5
	334.74	21401.4
	334.192	21345.1
	333.657	21283.5
	333.137	21232.1
	332.591	21175.3
	332.061	21124.6
	331.553	21064.7
	331.017	21013.1
	330.503	20959.3
	329.997	20914.9
	329.467	20864.4
	328.925	20811.8
	328.422	20756.6
	327.914	20713
	327.357	20654.4
	326.804	20624.9
	326.272	20563.4
	325.753	20494
	325.245	20437.9
	324.738	20388.1
	324.203	20334.9
	323.674	20284.8
	323.137	20229
	322.585	20170
	322.059	20119.4
	321.554	20069.8
	321.042	20011.2
	320.517	19959.3
	320.009	19903.3
	319.484	19848.6
	318.978	19782.2
	318.426	19729.2
	317.912	19664.6
	317.4	19605.2
	316.876	19545.9
	316.351	19491.9
	315.827	19439.3
	315.278	19380.7
	314.733	19316.3
	314.212	19260.5
	313.684	19192.9
	313.173	19137.8
	312.648	19078.4
	312.112	19015.6
	311.573	18949
	311.028	18890.6
	310.48	18823.4
	309.962	18761.2
	309.432	18696.9
	308.925	18633.1
	308.398	18563.3
	307.881	18488.3
	307.353	18413.8
	306.852	18376.2
	306.34	18304.2
	305.833	18229.7
	305.325	18157.7
	304.812	18078.2
	304.286	17996.2
	303.782	17914.3
	303.271	17834.6
	302.771	17734.8
	302.262	17645.8
	301.757	17558.8
	301.255	17463.4
	300.75	17368.6
	300.25	17283
