# Supplementary material for: A broad-spectrum gas sensor based on correlated two-dimensional electron gas
Source: Nat Commun. 2023 Dec 21;14:8496. doi: 10.1038/s41467-023-44331-7 (PMC10739975; doi:10.1038/s41467-023-44331-7)
Supplement: Supplementary file 3 — Source Data [file 41467_2023_44331_MOESM3_ESM.zip › Yuhao_SourceData_Fig1.xls]

## Sheet: Fig. 1b
Fig. 1b
	2-Theta	Omega	Intensity
	77.1048	56.8052	945886
	77.1048	56.8069	938941
	77.1048	56.8036	930736
	77.0916	56.8036	916254
	77.1048	56.8085	911582
	77.0916	56.8052	911012
	77.0916	56.8019	909031
	77.1048	56.8019	900472
	77.0916	56.8069	895380
	77.118	56.8069	893024
	77.0916	56.8003	885758
	77.118	56.8052	883336
	77.118	56.8085	872422
	77.118	56.8036	858346
	77.1048	56.8003	858016
	77.0916	56.8085	855767
	77.0916	56.7987	846326
	77.1048	56.8101	845785
	77.0784	56.8019	838999
	77.0784	56.8036	835914
	77.0784	56.8003	828505
	77.118	56.8019	820688
	77.0784	56.8052	818358
	77.0784	56.7987	808186
	77.1048	56.7987	804472
	77.118	56.8101	803664
	77.0916	56.797	794376
	77.0784	56.8069	776804
	77.118	56.8003	772988
	77.0784	56.797	771475
	77.0916	56.8101	769255
	77.1311	56.8052	737307
	77.1048	56.797	735640
	77.1048	56.8118	729471
	77.1311	56.8069	727431
	77.0916	56.7954	726381
	77.1311	56.8036	719140
	77.0784	56.7954	717867
	77.0653	56.8003	711515
	77.118	56.7987	706479
	77.0653	56.8019	706088
	77.0653	56.7987	700170
	77.0784	56.8085	698082
	77.1311	56.8085	688031
	77.118	56.8118	684620
	77.0653	56.8036	681573
	77.1311	56.8019	679948
	77.0653	56.797	671719
	77.0784	56.7937	645237
	77.1048	56.7954	644931
	77.0916	56.7937	638726
	77.0916	56.8118	638159
	77.0653	56.7954	622424
	77.0653	56.8052	620767
	77.118	56.797	609296
	77.1311	56.8101	606636
	77.1311	56.8003	600795
	77.1048	56.8134	579332
	77.0784	56.8101	568011
	77.0653	56.7937	549776
	77.118	56.8134	548593
	77.0784	56.7921	546544
	77.0916	56.7921	522929
	77.1048	56.7937	518278
	77.0916	56.8134	510871
	77.0653	56.8069	510428
	77.1311	56.8118	507192
	77.0653	56.7921	477995
	77.118	56.7954	466986
	77.1048	56.8151	464557
	77.1311	56.7987	458727
	77.1443	56.8069	457184
	77.0784	56.7904	454064
	77.1443	56.8052	451418
	77.0784	56.8118	450037
	77.0521	56.7987	447183
	77.0521	56.797	439603
	77.118	56.8151	437617
	77.0521	56.8003	430096
	77.1443	56.8085	427027
	77.0916	56.7904	425515
	77.1311	56.8134	418467
	77.0916	56.8151	414664
	77.1048	56.7921	414553
	77.0521	56.7954	411613
	77.0653	56.7904	410002
	77.0653	56.8085	401453
	77.1443	56.8036	400385
	77.0521	56.8019	386235
	77.0521	56.7937	382562
	77.1048	56.8167	378933
	77.1443	56.8101	378075
	77.0784	56.7888	376223
	77.0784	56.8134	364204
	77.118	56.7937	356669
	77.118	56.8167	354213
	77.0916	56.7888	351033
	77.0521	56.7921	349976
	77.0653	56.7888	349967
	77.0916	56.8167	343622
	77.1311	56.8151	341753
	77.1048	56.7904	333573
	77.1311	56.797	330136
	77.0521	56.8036	326927
	77.1443	56.8118	324507
	77.1048	56.8184	318162
	77.0653	56.8101	316952
	77.0521	56.7904	316050
	77.0784	56.7872	314752
	77.1443	56.8019	311400
	77.0784	56.8151	301161
	77.0653	56.7872	296102
	77.118	56.8184	292844
	77.0916	56.8184	292002
	77.0916	56.7872	291408
	77.0521	56.7888	279525
	77.1311	56.8167	278021
	77.118	56.7921	276381
	77.1048	56.7888	272482
	77.1048	56.82	270106
	77.1443	56.8134	268404
	77.0521	56.8052	266489
	77.0784	56.7855	264078
	77.0653	56.8118	259713
	77.0784	56.8167	257266
	77.0916	56.82	251491
	77.0653	56.7855	248970
	77.118	56.82	244961
	77.0521	56.7872	243108
	77.0916	56.7855	243075
	77.1311	56.7954	238291
	77.1048	56.8216	232307
	77.1311	56.8184	228418
	77.1048	56.7872	226413
	77.118	56.7904	222983
	77.0784	56.8184	222739
	77.0784	56.7839	222324
	77.1443	56.8151	220987
	77.1443	56.8003	220136
	77.0916	56.8216	219000
	77.0653	56.8134	218792
	77.0389	56.7937	217246
	77.0389	56.7954	214306
	77.0521	56.8069	213671
	77.0389	56.7921	210445
	77.0653	56.7839	210125
	77.0521	56.7855	209154
	77.118	56.8216	209058
	77.0916	56.7839	204531
	77.1048	56.8233	203815
	77.0389	56.797	202982
	77.0389	56.7904	199792
	77.1575	56.8085	196749
	77.0784	56.82	194947
	77.0916	56.8233	192875
	77.1048	56.7855	190935
	77.1311	56.82	190267
	77.1575	56.8101	189731
	77.0784	56.7822	189134
	77.0653	56.8151	188564
	77.0389	56.7888	186214
	77.118	56.7888	185372
	77.1443	56.8167	183300
	77.1311	56.7937	182605
	77.0389	56.7987	181116
	77.118	56.8233	180529
	77.0653	56.7822	179653
	77.0521	56.7839	178836
	77.1048	56.8249	178413
	77.0521	56.8085	175338
	77.0916	56.7822	175103
	77.1575	56.8069	173748
	77.0784	56.8216	171385
	77.0916	56.8249	170994
	77.0389	56.7872	170103
	77.1575	56.8118	167013
	77.0653	56.8167	163888
	77.0784	56.7806	163329
	77.1048	56.7839	162205
	77.1311	56.8216	160930
	77.1048	56.8266	158630
	77.118	56.8249	158352
	77.118	56.7872	156138
	77.0389	56.8003	155264
	77.0653	56.7806	154468
	77.1443	56.7987	153757
	77.0916	56.8266	153258
	77.0916	56.7806	152459
	77.0389	56.7855	151905
	77.0784	56.8233	151545
	77.0521	56.7822	151002
	77.1443	56.8184	150903
	77.0521	56.8101	147816
	77.1311	56.7921	146737
	77.0653	56.8184	144493
	77.0784	56.779	142287
	77.1048	56.8282	141932
	77.1048	56.7822	141002
	77.1575	56.8134	140453
	77.118	56.8266	140217
	77.1311	56.8233	138049
	77.0916	56.8282	136901
	77.0784	56.8249	135257
	77.0653	56.779	134823
	77.0916	56.779	133895
	77.1575	56.8052	132978
	77.0389	56.7839	132969
	77.118	56.7855	132705
	77.0521	56.7806	130258
	77.0389	56.8019	129861
	77.0653	56.82	127907
	77.1048	56.8298	127847
	77.0521	56.8118	127530
	77.1443	56.82	126463
	77.0784	56.7773	125579
	77.118	56.8282	125395
	77.1048	56.7806	123546
	77.0916	56.8298	123034
	77.1311	56.7904	121642
	77.0784	56.8266	121010
	77.1311	56.8249	119973
	77.1575	56.8151	118864
	77.0653	56.7773	118518
	77.0916	56.7773	118069
	77.0389	56.7822	115730
	77.1048	56.8315	115208
	77.0653	56.8216	113779
	77.1443	56.797	113658
	77.118	56.7839	113638
	77.0521	56.779	112451
	77.0521	56.8134	112348
	77.0784	56.7757	112200
	77.118	56.8298	111747
	77.0916	56.8315	110776
	77.0784	56.8282	109101
	77.0389	56.8036	108523
	77.1048	56.779	108445
	77.1311	56.8266	106721
	77.1443	56.8216	106462
	77.0257	56.7904	106441
	77.0916	56.7757	105475
	77.0257	56.7888	105109
	77.0653	56.7757	104775
	77.1048	56.8331	103731
	77.1311	56.7888	103272
	77.0257	56.7921	102251
	77.0653	56.8233	101794
	77.118	56.8315	101705
	77.0916	56.8331	100620
	77.0257	56.7872	99965
	77.0389	56.7806	99891
	77.0784	56.774	99861
	77.0521	56.7773	99540
	77.1575	56.8167	98969
	77.0521	56.8151	98876
	77.0784	56.8298	98870
	77.118	56.7822	97923
	77.1048	56.7773	95513
	77.1311	56.8282	94934
	77.0916	56.774	94336
	77.0653	56.774	94087
	77.1048	56.8348	93695
	77.0257	56.7937	93516
	77.0257	56.7855	92931
	77.0389	56.8052	92417
	77.0653	56.8249	92041
	77.118	56.8331	91791
	77.1575	56.8036	91724
	77.1443	56.8233	91107
	77.0916	56.8348	90431
	77.0784	56.7724	89819
	77.0784	56.8315	88914
	77.1443	56.7954	88489
	77.0521	56.8167	87716
	77.0521	56.7757	87536
	77.1311	56.7872	87079
	77.0389	56.779	86532
	77.118	56.7806	85818
	77.1311	56.8298	85394
	77.1048	56.8364	85207
	77.1048	56.7757	84821
	77.0257	56.7839	84751
	77.0653	56.7724	84644
	77.0916	56.7724	84494
	77.118	56.8348	83428
	77.0653	56.8266	83049
	77.0257	56.7954	82648
	77.0916	56.8364	82566
	77.1575	56.8184	82389
	77.0784	56.8331	81181
	77.0389	56.8069	80127
	77.0784	56.7707	80114
	77.1443	56.8249	79601
	77.0521	56.774	78768
	77.0521	56.8184	78501
	77.1048	56.8381	77172
	77.1311	56.8315	76676
	77.0389	56.7773	75880
	77.0653	56.7707	75819
	77.0257	56.7822	75791
	77.118	56.779	75588
	77.1048	56.774	75454
	77.118	56.8364	75347
	77.1311	56.7855	75318
	77.0653	56.8282	75200
	77.0916	56.7707	75174
	77.0916	56.8381	75039
	77.0784	56.8348	73393
	77.1443	56.7937	73374
	77.0784	56.7691	72208
	77.0521	56.7724	71017
	77.1048	56.8397	70759
	77.1443	56.8266	70758
	77.0389	56.8085	70628
	77.0521	56.82	70507
	77.0257	56.797	70297
	77.0653	56.8298	69164
	77.1311	56.8331	68885
	77.118	56.8381	68686
	77.1575	56.82	68639
	77.0653	56.7691	68485
	77.0916	56.8397	68383
	77.0916	56.7691	68339
	77.1048	56.7724	67782
	77.0257	56.7806	67212
	77.118	56.7773	66940
	77.0389	56.7757	66693
	77.0784	56.8364	66441
	77.0784	56.7675	65182
	77.1311	56.7839	65174
	77.0521	56.8216	64541
	77.1048	56.8413	64089
	77.0521	56.7707	63942
	77.1575	56.8019	63598
	77.1707	56.8118	63176
	77.1443	56.8282	63175
	77.118	56.8397	62800
	77.1311	56.8348	62452
	77.0916	56.8413	62422
	77.0653	56.8315	62390
	77.0389	56.8101	62362
	77.0653	56.7675	62115
	77.0916	56.7675	61195
	77.1443	56.7921	61114
	77.1048	56.7707	60787
	77.1707	56.8134	60786
	77.0784	56.8381	60667
	77.0257	56.7987	59737
	77.118	56.7757	59525
	77.0389	56.774	59371
	77.0257	56.779	59152
	77.0784	56.7658	59000
	77.1575	56.8216	58920
	77.1048	56.843	58878
	77.0521	56.8233	58458
	77.118	56.8413	58261
	77.0521	56.7691	57665
	77.1311	56.8364	57614
	77.0916	56.843	57223
	77.1311	56.7822	57020
	77.0653	56.7658	56818
	77.0653	56.8331	56624
	77.1443	56.8298	56426
	77.0389	56.8118	55440
	77.0916	56.7658	55294
	77.1707	56.8101	55006
	77.0784	56.8397	54792
	77.1048	56.8446	54520
	77.1048	56.7691	54502
	77.0784	56.7642	53954
	77.0389	56.7724	53775
	77.0521	56.8249	53522
	77.118	56.774	53309
	77.118	56.843	53263
	77.1311	56.8381	52726
	77.1707	56.8151	52706
	77.0521	56.7675	52449
	77.0916	56.8446	52138
	77.0257	56.7773	51984
	77.1443	56.7904	51957
	77.0653	56.7642	51702
	77.0653	56.8348	51479
	77.0257	56.8003	51448
	77.1443	56.8315	51194
	77.0125	56.7855	50681
	77.1575	56.8233	50621
	77.0784	56.8413	50569
	77.0125	56.7872	50552
	77.0916	56.7642	50387
	77.0389	56.8134	50165
	77.1048	56.8462	50112
	77.1311	56.7806	50050
	77.0784	56.7625	49431
	77.0521	56.8266	48734
	77.0389	56.7707	48621
	77.1048	56.7675	48505
	77.0916	56.8462	48372
	77.118	56.8446	48335
	77.0521	56.7658	48238
	77.1311	56.8397	48082
	77.0125	56.7888	48003
	77.118	56.7724	47654
	77.0125	56.7839	47547
	77.0653	56.7625	47154
	77.1575	56.8003	46788
	77.1443	56.8331	46648
	77.0653	56.8364	46534
	77.1048	56.8479	46325
	77.0784	56.843	46169
	77.0916	56.7625	45822
	77.0257	56.7757	45783
	77.0389	56.8151	45414
	77.0784	56.7609	45245
	77.0257	56.8019	45184
	77.118	56.8462	44839
	77.0521	56.8282	44562
	77.1575	56.8249	44439
	77.1311	56.8413	44305
	77.1707	56.8167	44248
	77.1443	56.7888	44222
	77.0521	56.7642	44176
	77.0916	56.8479	44010
	77.0389	56.7691	43992
	77.1048	56.7658	43965
	77.0125	56.7822	43925
	77.0125	56.7904	43805
	77.1311	56.779	43591
	77.0653	56.7609	43269
	77.0653	56.8381	42558
	77.1443	56.8348	42428
	77.1048	56.8495	42389
	77.118	56.7707	42238
	77.0784	56.8446	42162
	77.0389	56.8167	41612
	77.118	56.8479	41575
	77.0916	56.7609	41212
	77.1311	56.843	40847
	77.1707	56.8085	40783
	77.0257	56.774	40757
	77.0784	56.7593	40733
	77.0521	56.8298	40612
	77.0916	56.8495	40565
	77.0125	56.7806	40324
	77.0521	56.7625	40227
	77.0257	56.8036	40011
	77.0389	56.7675	39996
	77.1575	56.8266	39910
	77.1048	56.7642	39724
	77.0653	56.7593	39533
	77.1311	56.7773	38945
	77.1048	56.8512	38877
	77.0653	56.8397	38771
	77.0784	56.8462	38715
	77.118	56.8495	38676
	77.1443	56.8364	38652
	77.1443	56.7872	38268
	77.0125	56.7921	38186
	77.118	56.7691	38139
	77.0389	56.8184	38070
	77.1311	56.8446	37944
	77.0916	56.7593	37824
	77.0784	56.7576	37727
	77.0916	56.8512	37686
	77.0521	56.7609	37569
	77.1707	56.8184	37293
	77.0521	56.8315	36981
	77.1575	56.7987	36940
	77.0389	56.7658	36909
	77.0653	56.7576	36735
	77.0257	56.7724	36580
	77.0125	56.779	36426
	77.1048	56.7625	36111
	77.1048	56.8528	36038
	77.0784	56.8479	35997
	77.0257	56.8052	35885
	77.0653	56.8413	35814
	77.118	56.8512	35798
	77.1575	56.8282	35464
	77.1443	56.8381	35255
	77.1311	56.8462	34975
	77.0916	56.8528	34768
	77.0389	56.82	34591
	77.118	56.7675	34520
	77.0784	56.756	34408
	77.1311	56.7757	34406
	77.0916	56.7576	34246
	77.0521	56.7593	33965
	77.0389	56.7642	33897
	77.1048	56.8545	33466
	77.0521	56.8331	33440
	77.0653	56.756	33357
	77.0257	56.7707	33323
	77.0653	56.843	33109
	77.1048	56.7609	33023
	77.0784	56.8495	32870
	77.118	56.8528	32865
	77.1443	56.7855	32799
	77.0125	56.7773	32778
	77.0125	56.7937	32726
	77.0257	56.8069	32554
	77.1311	56.8479	32530
	77.1443	56.8397	32470
	77.0916	56.8545	32134
	77.1707	56.82	32086
	77.0389	56.8216	31938
	77.1575	56.8298	31886
	77.0784	56.7543	31874
	77.0521	56.7576	31672
	77.0916	56.756	31642
	77.0653	56.7543	31150
	77.0521	56.8348	31030
	77.1575	56.797	31006
	77.0389	56.7625	30937
	77.1311	56.774	30775
	77.118	56.7658	30732
	77.1048	56.8561	30708
	77.0784	56.8512	30670
	77.118	56.8545	30583
	77.0916	56.8561	30358
	77.1443	56.8413	30249
	77.1311	56.8495	30128
	77.0257	56.7691	29926
	77.0653	56.8446	29883
	77.1048	56.7593	29806
	77.0257	56.8085	29670
	77.0784	56.7527	29604
	77.0521	56.756	29494
	77.0389	56.8233	29416
	77.0389	56.7609	29106
	77.0125	56.7757	29091
	77.0916	56.7543	29074
	77.1575	56.8315	28997
	77.1048	56.8577	28843
	77.1443	56.7839	28809
	77.0653	56.7527	28783
	77.0784	56.8528	28648
	77.118	56.8561	28311
	77.0125	56.7954	28266
	77.1311	56.8512	28136
	77.1443	56.843	28090
	77.0916	56.8577	28058
	77.0257	56.7675	27976
	77.1311	56.7724	27891
	77.0521	56.8364	27888
	77.0653	56.8462	27779
	77.1707	56.8069	27620
	77.1707	56.8216	27520
	77.118	56.7642	27441
	77.0784	56.7511	27413
	77.0521	56.7543	27344
	77.1048	56.7576	27166
	77.1048	56.8594	27002
	77.0389	56.8249	26990
	77.0653	56.7511	26950
	77.0389	56.7593	26894
	77.0916	56.7527	26687
	77.118	56.8577	26627
	77.1311	56.8528	26605
	77.0257	56.8101	26515
	77.1575	56.8331	26404
	77.0125	56.774	26299
	77.0784	56.8545	26247
	77.0916	56.8594	26064
	77.0521	56.8381	25958
	77.1443	56.8446	25943
	77.1575	56.7954	25911
	77.0653	56.8479	25678
	77.0784	56.7494	25545
	77.0257	56.7658	25506
	77.0521	56.7527	25428
	77.118	56.7625	25405
	77.0389	56.7576	25073
	77.1443	56.7822	25037
	77.1048	56.861	24903
	77.0389	56.8266	24867
	77.1048	56.756	24816
	77.0784	56.8561	24758
	77.0653	56.7494	24732
	77.0257	56.8118	24709
	77.1311	56.8545	24606
	77.1311	56.7707	24594
	77.118	56.8594	24463
	77.1575	56.8348	24378
	77.0916	56.7511	24269
	77.0125	56.797	24216
	77.1443	56.8462	24093
	77.1707	56.8233	24089
	77.0916	56.861	23974
	77.0521	56.8397	23850
	77.0521	56.7511	23821
	77.0257	56.7642	23807
	77.0125	56.7724	23712
	77.0653	56.8495	23657
	77.0653	56.7478	23556
	77.0784	56.7478	23436
	77.1048	56.8627	23277
	77.0389	56.756	23205
	77.1311	56.8561	22987
	77.118	56.861	22902
	77.0389	56.8282	22842
	77.118	56.7609	22680
	76.9994	56.7822	22670
	77.0784	56.8577	22659
	77.0916	56.8627	22651
	77.0257	56.8134	22629
	77.1443	56.8479	22627
	76.9994	56.7839	22624
	77.0916	56.7494	22467
	77.1575	56.8364	22458
	77.1048	56.7543	22379
	77.0521	56.7494	22355
	77.1311	56.7691	22140
	77.0653	56.8512	22123
	77.0784	56.7461	22107
	77.1575	56.7937	22061
	77.0521	56.8413	22052
	77.0257	56.7625	21931
	77.1443	56.7806	21907
	77.0125	56.7987	21862
	76.9994	56.7855	21676
	77.1707	56.8249	21612
	77.1048	56.8643	21595
	77.0389	56.7543	21563
	77.0653	56.7461	21558
	76.9994	56.7806	21522
	77.1311	56.8577	21332
	77.0125	56.7707	21279
	77.0389	56.8298	21066
	77.0257	56.8151	21048
	77.0784	56.8594	21001
	77.0916	56.8643	20999
	77.1443	56.8495	20969
	77.118	56.8627	20961
	77.0916	56.7478	20873
	77.0521	56.7478	20712
	77.0653	56.8528	20660
	77.118	56.7593	20652
	77.1575	56.8381	20609
	77.0389	56.7527	20607
	77.0784	56.7445	20340
	77.0257	56.7609	20328
	77.1048	56.7527	20318
	77.0653	56.7445	20277
	77.1048	56.8659	20222
	77.0521	56.843	20110
	77.1311	56.7675	20071
	76.9994	56.779	19996
	77.0125	56.8003	19942
	76.9994	56.7872	19941
	77.1443	56.779	19915
	77.1311	56.8594	19901
	77.0784	56.861	19886
	77.118	56.8643	19706
	77.0521	56.7461	19645
	77.1707	56.8052	19595
	77.0125	56.7691	19523
	77.1443	56.8512	19501
	77.0916	56.8659	19501
	77.0389	56.8315	19382
	77.0389	56.7511	19360
	77.1707	56.8266	19259
	77.0257	56.7593	19249
	77.0653	56.7428	19236
	77.0653	56.8545	19224
	77.0916	56.7461	19221
	77.0257	56.8167	19215
	77.1575	56.8397	19141
	77.0784	56.7428	19032
	77.1048	56.8676	18901
	77.1048	56.7511	18851
	77.0521	56.8446	18847
	76.9994	56.7773	18837
	77.1575	56.7921	18812
	77.1311	56.861	18730
	77.118	56.7576	18668
	77.0916	56.8676	18562
	77.0784	56.8627	18561
	77.118	56.8659	18480
	77.1443	56.8528	18418
	77.0521	56.7445	18391
	77.0389	56.8331	18229
	77.0653	56.7412	18092
	77.0389	56.7494	18077
	77.0125	56.8019	18009
	77.0653	56.8561	17975
	77.0257	56.8184	17887
	77.0125	56.7675	17863
	77.1311	56.7658	17844
	77.0257	56.7576	17759
	77.1575	56.8413	17708
	77.0916	56.7445	17670
	77.1048	56.8692	17661
	77.1443	56.7773	17570
	77.1707	56.8282	17508
	77.0784	56.8643	17493
	76.9994	56.7888	17469
	77.0784	56.7412	17421
	77.0521	56.7428	17416
	77.0521	56.8462	17410
	76.9994	56.7757	17359
	77.1443	56.8545	17347
	77.118	56.8676	17329
	77.1311	56.8627	17241
	77.0389	56.7478	17236
	77.0916	56.8692	17001
	77.1048	56.7494	16959
	77.0653	56.8577	16957
	77.118	56.756	16951
	77.0125	56.7658	16922
	77.1839	56.8167	16774
	77.0389	56.8348	16673
	77.0916	56.7428	16649
	77.0653	56.7396	16633
	77.0521	56.8479	16610
	77.1839	56.8151	16607
	77.0257	56.756	16589
	77.1048	56.8709	16508
	77.1443	56.8561	16482
	77.0784	56.8659	16449
	77.1575	56.7904	16391
	77.0257	56.82	16360
	77.1311	56.7642	16346
	77.0125	56.8036	16310
	77.1575	56.843	16300
	77.0916	56.8709	16287
	77.0521	56.7412	16211
	77.0784	56.7396	16151
	77.1048	56.7478	16076
	77.0389	56.7461	16074
	77.1311	56.8643	16063
	77.118	56.8692	15986
	77.1443	56.7757	15967
	77.1707	56.8298	15785
	77.0257	56.7543	15738
	76.9994	56.774	15683
	77.0653	56.8594	15683
	77.0653	56.7379	15661
	77.0125	56.7642	15523
	77.0389	56.8364	15520
	77.1575	56.8446	15498
	77.0125	56.8052	15469
	77.1443	56.8577	15444
	77.0916	56.8725	15370
	77.0784	56.8676	15362
	77.0916	56.7412	15347
	77.0521	56.8495	15345
	77.118	56.7543	15297
	77.0784	56.7379	15280
	77.1048	56.8725	15257
	77.1707	56.8036	15254
	77.1311	56.8659	15221
	77.1839	56.8184	15215
	77.118	56.8709	15189
	77.0521	56.7396	15186
	76.9994	56.7904	15170
	77.0257	56.8216	15116
	77.0389	56.7445	15032
	77.1048	56.7461	14965
	77.1443	56.8594	14808
	77.0257	56.7527	14794
	77.0653	56.861	14751
	77.1048	56.8742	14598
	77.0653	56.7363	14568
	77.0125	56.7625	14562
	77.1707	56.8315	14508
	77.0784	56.8692	14467
	77.1575	56.8462	14458
	77.0389	56.8381	14415
	77.1311	56.7625	14402
	77.118	56.8725	14365
	77.0916	56.7396	14362
	77.0521	56.8512	14333
	77.0257	56.7511	14294
	77.1575	56.7888	14290
	77.0916	56.8742	14288
	76.9994	56.7724	14251
	77.0784	56.7363	14222
	77.0521	56.7379	14211
	77.1443	56.774	14145
	77.1311	56.8676	14137
	77.0389	56.7428	14123
	77.1839	56.8134	14113
	77.118	56.7527	14068
	77.0257	56.8233	14054
	77.0125	56.8069	14041
	77.0653	56.8627	13883
	77.0653	56.7346	13855
	77.1048	56.8758	13807
	77.1575	56.8479	13773
	77.0784	56.8709	13661
	77.1443	56.861	13635
	77.0521	56.7363	13633
	76.9994	56.7921	13616
	77.1048	56.7445	13615
	77.0916	56.8758	13579
	77.118	56.8742	13546
	77.0389	56.8397	13523
	77.1707	56.8331	13517
	77.0125	56.7609	13508
	77.1311	56.8692	13466
	77.0521	56.8528	13438
	77.1311	56.7609	13405
	77.0257	56.7494	13300
	77.0916	56.7379	13297
	77.0257	56.8249	13253
	76.9994	56.7707	13209
	77.0784	56.7346	13060
	77.0389	56.7412	13058
	77.1575	56.8495	13055
	77.0125	56.8085	13051
	77.1048	56.8774	12948
	77.0653	56.733	12931
	77.1839	56.82	12924
	77.0653	56.8643	12923
	77.1443	56.7724	12875
	77.118	56.7511	12872
	77.0784	56.8725	12803
	77.1575	56.7872	12721
	77.1048	56.7428	12717
	77.0521	56.7346	12693
	77.118	56.8758	12666
	77.0125	56.7593	12613
	77.0389	56.7396	12607
	77.0257	56.7478	12592
	77.0916	56.8774	12544
	77.0389	56.8413	12535
	77.1443	56.8627	12501
	77.0521	56.8545	12480
	77.1707	56.8019	12419
	77.1311	56.8709	12377
	77.0916	56.7363	12362
	77.1707	56.8348	12348
	77.1575	56.8512	12272
	77.0784	56.733	12257
	77.0125	56.8101	12255
	77.0653	56.7314	12202
	77.0257	56.8266	12145
	77.0653	56.8659	12113
	76.9994	56.7691	12111
	77.1311	56.7593	12093
	77.0521	56.8561	12043
	77.0389	56.7379	12035
	77.0257	56.7461	12005
	77.1311	56.8725	11993
	76.9994	56.7937	11989
	77.0521	56.733	11969
	77.0916	56.8791	11946
	77.1048	56.8791	11932
	77.118	56.8774	11930
	77.118	56.7494	11922
	77.0125	56.7576	11891
	77.0784	56.8742	11849
	77.1443	56.8643	11822
	77.0389	56.843	11726
	77.1575	56.8528	11681
	77.1048	56.7412	11662
	77.0784	56.7314	11627
	77.0257	56.8282	11556
	77.1048	56.8807	11554
	77.0653	56.8676	11517
	77.1443	56.7707	11515
	77.0916	56.7346	11499
	77.0653	56.7297	11487
	77.0389	56.7363	11425
	77.0784	56.8758	11418
	77.1839	56.8216	11405
	77.1707	56.8364	11394
	77.0257	56.7445	11369
	77.0125	56.756	11366
	77.1311	56.8742	11328
	77.0521	56.7314	11322
	77.0125	56.8118	11292
	77.118	56.8791	11218
	77.1575	56.7855	11162
	77.0916	56.8807	11114
	77.1443	56.8659	11111
	77.0389	56.8446	11093
	76.9994	56.7675	11081
	77.0521	56.8577	11009
	77.1048	56.8824	10992
	77.1048	56.7396	10967
	77.118	56.7478	10912
	77.1575	56.8545	10898
	77.1311	56.7576	10859
	77.0653	56.7281	10827
	77.0389	56.7346	10808
	77.0521	56.7297	10762
	77.0784	56.7297	10747
	77.0125	56.7543	10736
	77.118	56.8807	10734
	77.0784	56.8774	10726
	77.0257	56.8298	10713
	77.0257	56.7428	10675
	77.0916	56.733	10652
	77.0916	56.8824	10646
	77.0653	56.8692	10632
	77.1707	56.8003	10625
	77.1707	56.8381	10622
	77.1443	56.8676	10620
	76.9994	56.7954	10615
	77.0521	56.8594	10592
	77.0125	56.8134	10576
	77.1839	56.8118	10533
	77.1443	56.7691	10499
	77.1311	56.8758	10497
	76.9994	56.7658	10361
	77.0257	56.7412	10339
	77.1575	56.8561	10332
	76.9862	56.7806	10228
	77.0389	56.733	10218
	77.1839	56.8233	10209
	77.0521	56.7281	10205
	77.1048	56.884	10185
	77.0257	56.8315	10170
	77.0389	56.8462	10146
	76.9862	56.779	10097
	77.0784	56.8791	10095
	77.0916	56.884	10076
	77.1575	56.7839	10071
	77.0653	56.8709	10070
	77.0125	56.7527	10064
	77.0916	56.7314	10030
	77.0784	56.7281	10025
	77.1048	56.7379	10011
	77.1707	56.8397	9977
	77.0653	56.7264	9974
	77.1311	56.8774	9954
	77.118	56.7461	9946
	77.118	56.8824	9929
	77.1443	56.8692	9924
	77.1311	56.756	9917
	76.9994	56.797	9881
	77.0521	56.861	9876
	77.0125	56.8151	9824
	76.9862	56.7773	9822
	77.0389	56.8479	9794
	77.0389	56.7314	9792
	77.1575	56.8577	9788
	77.118	56.884	9709
	77.0125	56.7511	9694
	77.1048	56.8856	9680
	76.9994	56.7642	9667
	77.1443	56.7675	9642
	77.0257	56.7396	9637
	77.1443	56.8709	9591
	76.9862	56.7822	9590
	77.0653	56.8725	9584
	77.0784	56.8807	9575
	77.0916	56.8856	9524
	76.9862	56.7757	9498
	77.0653	56.7248	9488
	77.0784	56.7264	9478
	77.1707	56.8413	9447
	77.1311	56.8791	9430
	77.1048	56.7363	9400
	77.0257	56.8331	9388
	77.0521	56.7264	9386
	77.1839	56.8249	9341
	77.0916	56.7297	9332
	77.1575	56.8594	9324
	77.0521	56.8627	9307
	77.1048	56.8873	9297
	77.0125	56.7494	9269
	77.0257	56.7379	9246
	77.0389	56.7297	9233
	77.0125	56.8167	9222
	77.1707	56.7987	9216
	76.9994	56.7987	9166
	77.0784	56.8824	9156
	77.118	56.7445	9141
	77.0784	56.7248	9129
	77.1443	56.8725	9098
	76.9994	56.7625	9041
	77.1707	56.843	9016
	77.0257	56.8348	9001
	77.1311	56.7543	9000
	76.9862	56.7839	8997
	77.0125	56.7478	8976
	76.9862	56.774	8965
	77.0521	56.7248	8939
	77.1311	56.8807	8933
	77.118	56.8856	8933
	77.0389	56.7281	8913
	77.1575	56.7822	8913
	77.0653	56.8742	8902
	77.0257	56.7363	8863
	77.1048	56.8889	8856
	77.0916	56.8873	8829
	77.0389	56.8495	8814
	77.1575	56.861	8796
	77.0916	56.7281	8792
	77.0521	56.8643	8766
	77.0653	56.7232	8749
	77.1048	56.7346	8736
	77.1443	56.8742	8723
	77.0125	56.8184	8697
	77.0653	56.8758	8683
	77.0257	56.7346	8680
	77.1839	56.8266	8675
	77.0521	56.7232	8635
	77.0389	56.8512	8627
	77.118	56.7428	8620
	76.9994	56.8003	8612
	76.9994	56.7609	8540
	77.0784	56.884	8531
	76.9862	56.7724	8498
	77.0125	56.7461	8498
	77.1443	56.7658	8483
	77.0916	56.8889	8478
	77.0389	56.7264	8477
	77.1311	56.8824	8466
	77.118	56.8873	8440
	77.0521	56.8659	8439
	77.1575	56.8627	8416
	77.0653	56.7215	8409
	77.1707	56.8446	8346
	77.0784	56.7232	8332
	77.1311	56.7527	8324
	77.0784	56.8856	8300
	77.0257	56.8364	8245
	77.1048	56.8906	8177
	77.0653	56.8774	8172
	77.0521	56.7215	8167
	77.0916	56.7264	8152
	77.0653	56.7199	8149
	77.1048	56.733	8146
	77.118	56.7412	8141
	77.1707	56.797	8136
	77.0125	56.7445	8131
	77.1575	56.7806	8130
	76.9994	56.7593	8123
	76.9994	56.8019	8087
	77.0389	56.8528	8080
	77.1575	56.8643	8065
	77.0784	56.7215	8060
	77.118	56.8889	8054
	77.1707	56.8462	8051
	77.0125	56.82	8045
	77.1839	56.8282	7993
	76.9862	56.7855	7990
	77.0916	56.8906	7968
	77.0389	56.7248	7963
	77.1443	56.8758	7962
	77.0257	56.733	7958
	77.0257	56.8381	7939
	77.1311	56.884	7938
	77.1443	56.7642	7931
	77.1707	56.8479	7901
	76.9862	56.7707	7830
	77.1048	56.8922	7814
	77.0521	56.7199	7782
	77.0916	56.7248	7719
	77.0653	56.8791	7719
	77.1311	56.8856	7672
	77.1048	56.7314	7669
	77.1311	56.7511	7665
	76.9994	56.7576	7663
	77.0257	56.7314	7654
	77.0389	56.7232	7647
	77.0125	56.8216	7641
	77.1443	56.8774	7637
	77.118	56.8906	7632
	77.0521	56.8676	7625
	77.0389	56.8545	7624
	77.1575	56.8659	7613
	77.1839	56.8101	7605
	77.0784	56.8873	7603
	77.0125	56.7428	7582
	77.1575	56.779	7576
	77.0653	56.7182	7576
	76.9994	56.8036	7537
	76.9862	56.7691	7522
	77.1839	56.8298	7520
	77.0916	56.8922	7434
	77.1048	56.8939	7413
	77.118	56.7396	7403
	77.0521	56.8692	7402
	77.0784	56.7199	7381
	77.0257	56.8397	7373
	77.1707	56.8495	7336
	77.0653	56.8807	7318
	77.1311	56.8873	7317
	77.1048	56.7297	7291
	77.0257	56.7297	7287
	77.118	56.8922	7269
	76.9994	56.756	7257
	77.1443	56.8791	7254
	77.0916	56.7232	7252
	77.0125	56.7412	7248
	77.0521	56.7182	7247
	77.0389	56.8561	7246
	77.0653	56.7166	7210
	77.0389	56.7215	7192
	76.9862	56.7872	7156
	77.0125	56.8233	7154
	77.0784	56.8889	7122
	77.1575	56.8676	7106
	77.0916	56.8939	7090
	77.1443	56.7625	7082
	77.0257	56.7281	7081
	77.1707	56.7954	7036
	77.0784	56.7182	7024
	77.0521	56.8709	6996
	77.0521	56.7166	6993
	77.0125	56.7396	6992
	77.1311	56.7494	6985
	77.0653	56.715	6983
	77.118	56.8939	6974
	77.118	56.7379	6972
	76.9994	56.8052	6964
	77.0389	56.8577	6944
	77.0653	56.8824	6934
	77.0257	56.8413	6928
	77.0784	56.8906	6895
	77.1048	56.8955	6860
	76.9862	56.7675	6858
	77.1443	56.8807	6848
	77.0916	56.7215	6848
	76.9994	56.7543	6821
	77.0389	56.7199	6817
	77.1839	56.8315	6810
	77.0257	56.7264	6793
	77.0916	56.8955	6780
	77.0125	56.7379	6772
	77.1311	56.8889	6771
	77.1707	56.8512	6769
	77.1707	56.8528	6762
	77.1575	56.8692	6744
	77.1575	56.7773	6739
	77.0653	56.884	6698
	77.0125	56.8249	6678
	77.1048	56.7281	6662
	77.0784	56.7166	6662
	76.9994	56.7527	6612
	77.0521	56.8725	6607
	77.0521	56.715	6600
	77.118	56.8955	6585
	77.0257	56.843	6577
	77.1443	56.8824	6576
	77.1048	56.8971	6568
	77.118	56.7363	6562
	77.0389	56.7182	6552
	77.1311	56.7478	6507
	77.0125	56.7363	6495
	77.0784	56.8922	6484
	77.1443	56.7609	6482
	77.1575	56.8709	6464
	77.0916	56.7199	6462
	76.9862	56.7658	6460
	76.9994	56.8069	6459
	77.0389	56.8594	6457
	77.1707	56.8545	6452
	76.9994	56.7511	6439
	77.0521	56.8742	6438
	77.0125	56.8266	6438
	77.1839	56.8331	6417
	77.1707	56.7937	6398
	76.9862	56.7888	6387
	77.0653	56.7133	6383
	77.1048	56.7264	6379
	77.0257	56.7248	6377
	77.1575	56.8725	6375
	77.0521	56.7133	6357
	77.1311	56.8906	6306
	77.0653	56.8856	6291
	77.0916	56.8971	6282
	77.0784	56.715	6268
	76.9994	56.8085	6262
	77.1311	56.8922	6235
	77.0257	56.8446	6233
	77.0125	56.7346	6231
	77.118	56.8971	6229
	77.0389	56.861	6177
	76.9994	56.7494	6173
	77.1443	56.884	6171
	77.1707	56.8561	6167
	77.1048	56.8988	6163
	77.0389	56.7166	6163
	77.0784	56.8939	6148
	77.0257	56.8462	6106
	77.1575	56.7757	6092
	77.0389	56.715	6078
	77.0521	56.8758	6029
	77.0521	56.7117	6017
	77.1311	56.7461	6013
	77.118	56.7346	6007
	77.0653	56.7117	6002
	77.1575	56.8742	6002
	77.0916	56.7182	5998
	76.9862	56.7642	5985
	77.0257	56.7232	5979
	77.0784	56.7133	5975
	77.118	56.8988	5956
	77.1311	56.8939	5950
	77.0653	56.8873	5936
	77.1839	56.8348	5936
	77.1048	56.9004	5927
	77.0389	56.8627	5910
	77.1443	56.7593	5891
	77.0125	56.8282	5891
	77.1048	56.7248	5880
	77.1707	56.8577	5869
	77.0125	56.733	5862
	77.0916	56.8988	5860
	77.1443	56.8856	5858
	76.9862	56.7904	5857
	77.0784	56.8955	5845
	77.0521	56.8774	5839
	77.0916	56.9004	5829
	76.9994	56.8101	5827
	77.1048	56.9021	5826
	77.0257	56.7215	5825
	76.9994	56.7478	5809
	77.0653	56.71	5740
	77.1575	56.8758	5735
	77.0125	56.7314	5733
	77.1707	56.7921	5717
	77.118	56.733	5701
	77.0257	56.7199	5698
	76.9862	56.7625	5691
	77.0125	56.8298	5687
	77.1839	56.8364	5682
	77.118	56.9004	5663
	77.0389	56.8643	5662
	77.1839	56.8085	5658
	77.1311	56.8955	5657
	77.1443	56.8873	5650
	77.0784	56.7117	5637
	77.0916	56.7166	5635
	77.1311	56.7445	5629
	77.0389	56.7133	5615
	77.0916	56.9021	5583
	76.9994	56.7461	5578
	77.0521	56.71	5553
	76.9862	56.7609	5544
	77.0257	56.7182	5539
	77.1707	56.8594	5524
	77.0257	56.8479	5522
	77.1575	56.774	5520
	77.1707	56.861	5508
	77.0784	56.8971	5495
	77.1048	56.7232	5495
	76.9862	56.7921	5492
	77.1443	56.8889	5466
	77.0389	56.7117	5457
	77.0125	56.8315	5442
	77.1839	56.8381	5398
	76.9994	56.8118	5397
	77.1443	56.7576	5395
	77.0653	56.8889	5390
	77.1575	56.8774	5383
	77.0653	56.7084	5364
	77.0653	56.8906	5358
	77.118	56.7314	5341
	77.0916	56.715	5334
	77.0257	56.8495	5333
	77.0521	56.8791	5328
	77.0521	56.7084	5326
	77.0125	56.7297	5315
	77.1311	56.8971	5303
	77.1443	56.8906	5299
	77.0125	56.7281	5294
	77.1048	56.9037	5287
	76.9994	56.8134	5283
	77.1311	56.7428	5275
	77.118	56.9021	5274
	77.0389	56.8659	5260
	76.9994	56.7428	5246
	76.9994	56.7445	5232
	77.0653	56.7067	5208
	76.9862	56.7593	5204
	77.0784	56.8988	5192
	77.1048	56.7215	5189
	77.0784	56.71	5169
	77.1048	56.9053	5135
	77.0521	56.7067	5126
	77.1311	56.8988	5124
	77.0916	56.9053	5123
	77.1707	56.8627	5111
	76.9862	56.7937	5104
	77.0521	56.8807	5092
	77.0916	56.9037	5087
	77.1575	56.8791	5081
	77.1707	56.7904	5079
	77.0257	56.8512	5077
	77.0257	56.7166	5071
	77.0389	56.8676	5071
	77.1575	56.7724	5067
	77.0653	56.8922	5062
	77.0125	56.8331	5059
	77.0784	56.9004	5030
	76.9994	56.8151	5018
	77.0389	56.71	5011
	77.118	56.9037	5001
	77.197	56.82	4993
	77.0125	56.7264	4989
	77.1443	56.756	4984
	76.9994	56.7412	4979
	77.0521	56.8824	4976
	77.1839	56.8397	4965
	77.0916	56.7133	4961
	77.118	56.7297	4957
	77.0257	56.715	4955
	77.1443	56.8922	4948
	77.1575	56.8807	4948
	77.1048	56.907	4942
	77.0389	56.8692	4928
	77.1311	56.7412	4926
	77.0784	56.7084	4920
	76.9994	56.7396	4908
	77.0521	56.7051	4905
	77.0257	56.7133	4902
	76.9862	56.7576	4888
	77.0389	56.7084	4878
	77.0257	56.8528	4869
	77.0916	56.907	4867
	77.197	56.8216	4852
	77.1048	56.7199	4833
	77.1311	56.9004	4830
	77.1707	56.8659	4826
	76.9862	56.7954	4825
	77.0653	56.7051	4821
	77.0125	56.7248	4813
	77.0784	56.9021	4810
	77.1839	56.8413	4809
	76.9994	56.7379	4800
	77.0653	56.8939	4797
	77.0125	56.8348	4791
	77.1575	56.8824	4768
	77.1443	56.8939	4763
	77.1839	56.8069	4754
	77.118	56.9053	4752
	77.1575	56.7707	4727
	77.0125	56.7232	4725
	77.1707	56.8643	4713
	77.0784	56.7067	4696
	77.118	56.7281	4696
	76.973	56.774	4689
	77.118	56.907	4685
	77.1311	56.7396	4672
	77.0125	56.8364	4671
	77.0916	56.7117	4669
	76.973	56.7757	4665
	76.9994	56.8167	4665
	77.1048	56.9086	4664
	76.973	56.7724	4653
	77.1575	56.884	4637
	77.0784	56.9037	4631
	77.0389	56.7067	4630
	76.9862	56.797	4603
	77.1707	56.8676	4601
	77.0389	56.7051	4597
	76.973	56.7773	4596
	77.0521	56.7035	4593
	77.0653	56.8955	4591
	77.0257	56.8545	4583
	77.0257	56.7117	4580
	76.9862	56.756	4574
	76.9994	56.7363	4550
	77.1443	56.7543	4545
	77.1311	56.9021	4543
	77.1839	56.843	4541
	77.0389	56.8709	4539
	77.197	56.8184	4533
	77.1707	56.7888	4531
	77.1048	56.9103	4523
	76.9994	56.8184	4512
	77.1048	56.7182	4510
	77.0916	56.9086	4509
	77.0653	56.7035	4506
	77.0521	56.884	4505
	77.0125	56.7215	4505
	77.1443	56.8955	4495
	76.973	56.7691	4491
	77.1311	56.9037	4480
	76.9862	56.7543	4474
	77.197	56.8233	4473
	76.973	56.7707	4450
	77.1707	56.8692	4447
	77.0653	56.8971	4433
	77.0125	56.8381	4431
	77.0257	56.71	4430
	76.973	56.779	4421
	77.0125	56.7199	4414
	77.0784	56.7051	4398
	77.0916	56.71	4394
	77.0389	56.8725	4390
	77.0521	56.8856	4390
	77.1575	56.8856	4376
	77.1443	56.8971	4372
	77.0784	56.9053	4367
	77.1839	56.8446	4361
	77.0521	56.7018	4347
	77.118	56.7264	4345
	77.118	56.9086	4337
	77.0257	56.8561	4330
	77.1048	56.9119	4328
	76.9862	56.7527	4303
	77.0653	56.8988	4295
	77.0521	56.8873	4289
	77.1575	56.7691	4289
	77.1048	56.7166	4280
	77.0916	56.9103	4274
	77.1575	56.8873	4264
	77.0653	56.7018	4262
	77.118	56.9103	4260
	76.9994	56.7346	4259
	77.0784	56.907	4253
	77.1707	56.7872	4251
	77.0389	56.7035	4242
	77.1707	56.8709	4229
	77.0389	56.7018	4222
	77.0653	56.7002	4219
	77.1311	56.9053	4214
	77.1839	56.8052	4199
	77.1311	56.7379	4192
	77.1311	56.907	4186
	76.9994	56.82	4185
	77.0125	56.7182	4184
	76.9994	56.733	4182
	77.197	56.8249	4173
	76.973	56.7675	4172
	77.0916	56.9119	4169
	76.9862	56.8003	4166
	77.1443	56.7527	4161
	77.0521	56.7002	4157
	76.9862	56.7987	4155
	77.0784	56.7035	4153
	77.0125	56.8397	4148
	77.0257	56.7084	4146
	77.0521	56.8889	4145
	77.0916	56.7084	4144
	77.0784	56.7018	4132
	77.0257	56.8594	4121
	76.973	56.7806	4112
	77.1839	56.8462	4110
	77.118	56.7248	4105
	77.1443	56.8988	4101
	77.0125	56.715	4084
	76.9862	56.7511	4079
	77.0257	56.8577	4070
	77.1839	56.8479	4069
	77.118	56.9119	4060
	77.1707	56.8725	4049
	77.0784	56.9086	4048
	77.0125	56.7166	4040
	76.9994	56.8216	4024
	77.197	56.8266	4023
	77.0125	56.8413	4008
	77.1048	56.715	4004
	77.0521	56.6985	4004
	77.1575	56.7675	3995
	76.9994	56.7314	3993
	77.1575	56.8906	3985
	77.0389	56.8742	3983
	77.0916	56.9135	3976
	77.0653	56.9004	3971
	77.0653	56.6985	3967
	77.1443	56.7511	3957
	77.1575	56.8889	3956
	77.0389	56.8758	3940
	77.1311	56.7363	3934
	77.1443	56.9004	3932
	77.1048	56.9135	3932
	76.973	56.7658	3922
	76.9862	56.7494	3917
	76.9994	56.7297	3911
	77.0257	56.7067	3911
	77.0521	56.8906	3908
	77.1839	56.8512	3905
	77.1839	56.8495	3904
	77.0916	56.7067	3903
	76.9994	56.7281	3885
	77.1707	56.7855	3885
	77.1707	56.8742	3880
	77.1311	56.9086	3872
	76.973	56.7642	3863
	77.197	56.8167	3856
	76.9994	56.8233	3852
	77.0125	56.843	3849
	77.0653	56.9021	3849
	77.1839	56.8036	3823
	77.0389	56.7002	3821
	76.9862	56.8019	3819
	77.0389	56.6985	3819
	77.1707	56.8758	3814
	76.9862	56.7478	3801
	77.1048	56.7133	3797
	77.0521	56.6969	3793
	77.0784	56.9103	3788
	77.0257	56.7051	3786
	77.197	56.8282	3778
	76.9862	56.7461	3769
	77.0257	56.861	3768
	77.0257	56.7035	3768
	76.973	56.7822	3765
	77.0389	56.8774	3760
	77.1575	56.8922	3758
	77.118	56.7232	3751
	77.118	56.9135	3748
	77.1443	56.9021	3736
	77.0916	56.9152	3736
	77.0653	56.6969	3726
	77.0784	56.7002	3722
	77.0125	56.7133	3708
	77.118	56.9152	3693
	76.9994	56.7264	3692
	76.9862	56.8036	3690
	77.0389	56.8791	3688
	77.1575	56.7658	3679
	76.9994	56.8249	3674
	77.0784	56.6985	3666
	77.1311	56.9103	3665
	77.1048	56.9152	3658
	77.0521	56.8922	3649
	77.1839	56.8528	3647
	76.973	56.7625	3644
	77.0521	56.6953	3642
	77.1707	56.8774	3641
	77.1311	56.7346	3637
	77.197	56.8298	3636
	77.0784	56.9119	3635
	77.0916	56.9168	3633
	77.1839	56.8545	3628
	77.0916	56.7051	3622
	77.0257	56.8627	3619
	77.0653	56.9037	3616
	77.1443	56.7494	3612
	76.9862	56.7445	3607
	76.9994	56.7232	3596
	77.0125	56.8446	3589
	77.0125	56.7117	3589
	77.1048	56.9168	3580
	77.0389	56.6969	3578
	77.0125	56.7084	3577
	77.0257	56.8643	3558
	77.1707	56.8791	3556
	77.1443	56.9037	3553
	76.9994	56.7248	3549
	77.1575	56.8939	3545
	76.9862	56.8052	3543
	77.1311	56.9119	3542
	77.1443	56.9053	3542
	77.1048	56.7117	3537
	77.0389	56.8807	3530
	77.1311	56.733	3522
	77.0389	56.6953	3519
	77.0653	56.6953	3519
	77.1707	56.7839	3517
	77.118	56.7215	3508
	77.0125	56.71	3504
	76.9994	56.8266	3495
	77.0653	56.9053	3495
	77.0916	56.7035	3493
	77.118	56.9168	3485
	77.0784	56.6969	3480
	77.197	56.8315	3476
	77.0125	56.8462	3474
	77.1839	56.8577	3468
	77.1443	56.7478	3466
	77.1707	56.8807	3462
	76.973	56.7839	3461
	77.0916	56.9185	3436
	77.0521	56.8939	3434
	77.1839	56.8561	3430
	77.0521	56.6936	3429
	76.973	56.7609	3426
	76.9862	56.7428	3425
	77.1048	56.9185	3425
	77.0784	56.9135	3418
	76.9862	56.7412	3414
	77.0257	56.8659	3414
	77.0257	56.7018	3411
	77.197	56.8331	3411
	76.9862	56.8069	3403
	77.0653	56.907	3403
	77.0653	56.6936	3376
	77.1839	56.8594	3374
	77.1839	56.8019	3372
	76.9994	56.7215	3370
	77.0257	56.7002	3369
	77.1575	56.7642	3366
	77.1311	56.9135	3365
	76.973	56.7593	3352
	77.1575	56.8955	3346
	76.9994	56.8282	3342
	77.1707	56.8824	3336
	77.118	56.9185	3336
	77.0916	56.7018	3327
	77.0521	56.692	3326
	77.1048	56.71	3324
	77.1443	56.9086	3324
	77.1048	56.9201	3323
	77.0521	56.8971	3318
	77.1443	56.907	3315
	77.0389	56.8824	3312
	77.0916	56.9201	3308
	77.118	56.7199	3307
	77.0257	56.8676	3300
	77.0784	56.9152	3300
	77.0521	56.8955	3286
	77.0257	56.6985	3281
	77.1575	56.7625	3266
	77.1311	56.7314	3261
	77.1575	56.8988	3250
	77.1443	56.7461	3245
	77.1707	56.884	3244
	77.1311	56.9152	3235
	77.1707	56.7822	3235
	77.0125	56.8495	3228
	77.0784	56.6953	3227
	77.0389	56.6936	3224
	77.1575	56.8971	3223
	77.0125	56.8479	3220
	76.973	56.7576	3216
	76.9994	56.8298	3201
	76.973	56.7855	3198
	77.118	56.9201	3197
	77.0916	56.9218	3190
	77.0257	56.6969	3189
	76.9994	56.7199	3182
	76.9862	56.7363	3179
	77.0916	56.7002	3175
	77.0653	56.6903	3173
	76.9862	56.8085	3172
	77.197	56.8348	3167
	77.0389	56.692	3160
	77.0125	56.7067	3158
	77.0653	56.692	3149
	77.1443	56.9103	3149
	76.9862	56.7396	3148
	77.0389	56.884	3145
	76.9862	56.8101	3130
	77.1839	56.861	3128
	76.9994	56.7166	3127
	77.0521	56.8988	3123
	77.197	56.8151	3121
	77.0257	56.6953	3111
	77.0521	56.6903	3096
	77.0784	56.6936	3094
	77.118	56.7182	3093
	77.1575	56.9004	3093
	77.0125	56.8512	3092
	77.0653	56.9086	3088
	77.1443	56.7445	3088
	77.1707	56.7806	3084
	76.9994	56.7182	3081
	77.1048	56.9218	3076
	77.0125	56.7035	3063
	76.973	56.7872	3059
	76.973	56.756	3058
	77.1311	56.7297	3054
	77.1048	56.7084	3054
	77.0389	56.8856	3054
	76.9862	56.7379	3052
	77.0389	56.6903	3051
	76.9994	56.8315	3046
	77.1707	56.8856	3039
	77.1311	56.9168	3036
	76.9862	56.7346	3034
	77.0653	56.9103	3033
	77.0784	56.9185	3025
	77.0125	56.7051	3020
	77.1575	56.7609	3016
	77.1839	56.8643	3013
	77.1048	56.7067	3012
	77.1048	56.9234	3004
	77.1443	56.9119	3004
	77.118	56.9218	2997
	77.1839	56.8003	2992
	77.0916	56.6985	2990
	77.0257	56.8692	2986
	77.0653	56.6887	2985
	77.1707	56.8873	2983
	76.9862	56.733	2982
	77.0784	56.9168	2976
	77.0916	56.9234	2974
	77.118	56.7166	2971
	77.0521	56.6887	2969
	77.0257	56.6936	2968
	77.1048	56.925	2967
	77.1839	56.8659	2962
	76.9862	56.8118	2955
	76.9994	56.715	2954
	77.1311	56.9185	2948
	77.0521	56.9004	2944
	77.0389	56.8873	2932
	76.9862	56.7314	2927
	77.1839	56.8676	2925
	76.973	56.7543	2923
	77.197	56.8381	2923
	76.973	56.7888	2922
	77.197	56.8364	2919
	77.1839	56.8627	2915
	77.1311	56.9201	2914
	76.9994	56.8331	2910
	77.0125	56.7018	2898
	77.0257	56.8709	2892
	77.0653	56.9119	2883
	77.1575	56.9037	2878
	77.118	56.9234	2872
	77.0784	56.9201	2869
	77.1707	56.779	2867
	76.9862	56.7297	2865
	77.0257	56.692	2864
	77.0125	56.8528	2861
	77.1575	56.9021	2861
	77.0916	56.6969	2857
	77.1311	56.9218	2856
	77.1707	56.8889	2854
	77.1707	56.8906	2850
	76.9994	56.7133	2846
	77.1839	56.7987	2841
	77.0389	56.8889	2839
	77.0784	56.6903	2838
	77.0784	56.692	2836
	77.0389	56.6887	2830
	77.0125	56.8545	2824
	77.0653	56.687	2815
	77.1311	56.7281	2805
	76.9862	56.8134	2803
	77.0521	56.687	2803
	77.118	56.715	2797
	77.1443	56.9135	2796
	77.0653	56.9135	2794
	77.0125	56.7002	2790
	77.1575	56.7593	2782
	77.0916	56.925	2782
	76.973	56.7527	2778
	77.0521	56.9021	2778
	77.0257	56.8725	2776
	76.9994	56.8348	2774
	77.1048	56.7051	2772
	77.0784	56.9218	2768
	77.1839	56.8692	2766
	77.0257	56.8758	2753
	77.0257	56.8742	2753
	77.0257	56.6903	2750
	77.1443	56.9152	2746
	77.0389	56.687	2746
	77.118	56.925	2744
	77.1443	56.7428	2739
	77.1048	56.9267	2739
	76.9862	56.8151	2734
	76.9994	56.7117	2730
	76.9994	56.8364	2722
	77.0916	56.6953	2705
	77.0125	56.8561	2703
	77.1311	56.7264	2694
	77.0521	56.6854	2692
	77.197	56.8397	2688
	77.0125	56.6985	2687
	77.0653	56.9152	2685
	77.1575	56.9053	2684
	77.0916	56.9267	2682
	76.973	56.7921	2681
	77.0125	56.8577	2678
	77.0784	56.6887	2678
	77.0521	56.9037	2676
	77.1443	56.7412	2674
	76.9994	56.71	2673
	77.1575	56.907	2671
	76.9862	56.7281	2671
	76.9862	56.7264	2667
	76.973	56.7904	2654
	77.1048	56.7035	2650
	77.1839	56.8709	2650
	77.1048	56.9283	2649
	77.1707	56.8922	2643
	77.0653	56.6854	2643
	77.1311	56.9234	2638
	76.9994	56.8381	2633
	76.973	56.7511	2625
	77.1443	56.7396	2622
	77.0916	56.6936	2619
	77.1707	56.7773	2617
	76.973	56.7494	2616
	77.0784	56.9234	2614
	77.0521	56.6838	2612
	77.0389	56.8906	2612
	77.1311	56.7248	2609
	76.9598	56.7675	2608
	77.118	56.9267	2606
	77.0257	56.6887	2603
	77.0389	56.6854	2601
	77.1839	56.8725	2594
	77.0125	56.6969	2583
	77.1443	56.9185	2582
	77.1048	56.7018	2581
	77.0916	56.9283	2574
	77.118	56.7133	2572
	77.1311	56.925	2572
	77.1575	56.7576	2572
	77.0521	56.9053	2569
	77.1443	56.9168	2565
	77.197	56.8413	2564
	77.1707	56.8955	2560
	76.9862	56.7248	2554
	76.9994	56.7084	2550
	76.9862	56.8167	2543
	77.0784	56.925	2541
	76.973	56.7478	2534
	77.1839	56.8742	2529
	77.1048	56.93	2528
	76.9598	56.7642	2526
	76.9598	56.7691	2525
	77.0389	56.6838	2522
	77.1839	56.797	2519
	77.0125	56.8594	2514
	77.1707	56.8939	2513
	76.9994	56.7067	2510
	77.118	56.7117	2502
	77.0653	56.9168	2501
	76.9598	56.7658	2500
	77.118	56.9283	2499
	76.973	56.7937	2492
	77.1839	56.8758	2491
	77.118	56.93	2489
	77.0916	56.93	2486
	77.1443	56.9201	2484
	77.0257	56.687	2481
	76.9862	56.8184	2479
	77.0389	56.8922	2479
	77.0784	56.687	2472
	77.197	56.8134	2471
	77.1839	56.8774	2467
	76.9862	56.7232	2466
	77.1048	56.7002	2466
	77.0916	56.692	2463
	77.1575	56.9086	2463
	76.9994	56.8413	2463
	76.973	56.7461	2460
	77.0916	56.9316	2459
	77.0125	56.6953	2457
	76.9862	56.7215	2455
	76.9598	56.7707	2453
	77.0257	56.6854	2452
	77.0257	56.8774	2442
	77.197	56.843	2441
	76.973	56.7954	2439
	77.1707	56.8971	2436
	77.0916	56.6903	2434
	77.0653	56.6838	2432
	77.0653	56.9201	2431
	77.0521	56.6821	2429
	76.9994	56.843	2429
	77.0125	56.6936	2426
	77.1707	56.7757	2421
	77.118	56.71	2421
	76.9598	56.7609	2418
	76.973	56.797	2418
	77.0653	56.9185	2418
	77.1575	56.9103	2418
	77.1311	56.7232	2417
	77.118	56.9316	2410
	76.973	56.7445	2408
	77.0389	56.8939	2408
	76.9862	56.7199	2404
	76.9994	56.8397	2403
	77.0389	56.6821	2401
	77.1443	56.9218	2400
	76.9598	56.7625	2394
	76.9862	56.82	2388
	77.0521	56.6805	2388
	77.0784	56.9267	2385
	77.1575	56.756	2384
	77.1839	56.7954	2384
	77.0784	56.6854	2368
	76.9598	56.7724	2368
	76.9994	56.7051	2367
	77.1048	56.9316	2366
	77.1048	56.9332	2366
	77.1443	56.7379	2365
	77.1707	56.8988	2359
	77.0521	56.907	2358
	77.197	56.8446	2358
	77.0653	56.6821	2356
	77.0784	56.9283	2356
	77.1575	56.9119	2355
	77.197	56.8479	2352
	77.1839	56.8791	2348
	77.197	56.8462	2346
	77.1311	56.9267	2342
	77.0389	56.6805	2341
	76.973	56.7428	2339
	77.0389	56.8955	2336
	76.9862	56.7182	2334
	76.9598	56.774	2331
	77.0257	56.8807	2327
	77.0257	56.8791	2327
	76.9994	56.7035	2325
	76.9598	56.7593	2323
	77.0916	56.9332	2322
	77.0521	56.6788	2320
	77.1839	56.8807	2317
	77.1707	56.9021	2315
	77.0521	56.9086	2314
	77.0125	56.861	2311
	77.0125	56.692	2305
	77.1707	56.9004	2305
	77.1048	56.6985	2305
	77.1311	56.9283	2298
	77.0257	56.6838	2297
	77.0521	56.9103	2294
	77.0257	56.6821	2292
	77.1048	56.9349	2284
	76.973	56.7412	2281
	77.0389	56.6788	2280
	77.1443	56.7363	2272
	76.9862	56.7166	2269
	77.1839	56.8824	2266
	77.1707	56.774	2265
	77.0125	56.8643	2264
	76.9598	56.7757	2262
	77.1707	56.7724	2261
	77.0125	56.6887	2261
	77.0653	56.6805	2257
	77.0125	56.8627	2255
	77.1443	56.9234	2253
	77.118	56.7084	2253
	77.0653	56.9218	2243
	77.1575	56.9135	2240
	77.1575	56.9152	2240
	77.0389	56.8971	2235
	77.118	56.9349	2231
	76.9862	56.8216	2227
	77.0784	56.93	2226
	77.1311	56.7215	2225
	76.9598	56.7576	2224
	77.1575	56.7543	2224
	77.1311	56.93	2221
	77.1839	56.884	2221
	76.9994	56.7018	2221
	77.1048	56.6969	2220
	77.0257	56.8824	2218
	77.118	56.9332	2217
	77.1839	56.7937	2213
	77.0389	56.6772	2210
	77.0916	56.9349	2208
	77.0125	56.8659	2204
	77.0916	56.6887	2203
	77.1311	56.9316	2198
	77.0784	56.6838	2197
	77.1048	56.9365	2196
	76.973	56.7987	2189
	76.9994	56.7002	2188
	77.1575	56.7527	2186
	77.118	56.9365	2185
	77.0521	56.9119	2181
	77.1311	56.7199	2176
	77.0125	56.6903	2176
	76.973	56.8003	2171
	76.9862	56.715	2171
	77.197	56.8118	2169
	77.197	56.8495	2164
	77.0521	56.6772	2163
	77.0653	56.9234	2158
	77.1575	56.9168	2156
	77.0389	56.8988	2156
	77.1707	56.9037	2155
	76.9862	56.8249	2155
	77.0653	56.6788	2154
	77.0784	56.6821	2153
	77.1839	56.8856	2152
	76.9994	56.8462	2148
	76.9862	56.7133	2148
	76.9862	56.8233	2142
	77.0125	56.687	2142
	76.973	56.733	2139
	77.0653	56.6772	2137
	77.197	56.8528	2137
	76.9994	56.6969	2136
	77.0916	56.9365	2129
	77.0125	56.8676	2128
	77.1707	56.9053	2126
	76.973	56.7396	2123
	77.0257	56.884	2121
	76.9598	56.7773	2120
	77.118	56.7067	2118
	77.0257	56.6805	2115
	77.1048	56.9382	2114
	76.9994	56.6985	2108
	76.973	56.7379	2106
	77.0521	56.6739	2100
	77.1048	56.6953	2100
	77.0784	56.6805	2099
	76.9598	56.756	2093
	77.118	56.9382	2090
	76.973	56.7363	2090
	77.197	56.8512	2090
	77.1443	56.7346	2088
	77.0521	56.9135	2085
	77.1443	56.925	2085
	77.1443	56.9267	2083
	77.0916	56.9382	2082
	76.9862	56.7117	2075
	77.197	56.8545	2073
	77.0916	56.687	2073
[truncated: 63,535 more rows]
