# Supplementary material for: A broad-spectrum gas sensor based on correlated two-dimensional electron gas
Source: Nat Commun. 2023 Dec 21;14:8496. doi: 10.1038/s41467-023-44331-7 (PMC10739975; doi:10.1038/s41467-023-44331-7)
Supplement: Supplementary file 3 — Source Data [file 41467_2023_44331_MOESM3_ESM.zip › Yuhao_SourceData_Fig2.xls]

## Sheet: Fig. 2a
Figure 2a
	Cooling			C2H4			CO2			O2			N2
	Temp (K)	Res (Ohm)		Temp (K)	Res (Ohm)		Temp (K)	Res (Ohm)		Temp (K)	Res (Ohm)		Temp (K)	Res (Ohm)
	299.833	28818.4		2.0076	8.31273e+06		2.0118	8.33459e+06		1.9772	8.31983e+06		2.0148	8.47089e+06
	299.329	28764.3		2.6226	8.24024e+06		2.5297	8.34659e+06		2.5286	8.31557e+06		2.592	8.47026e+06
	298.818	28709.1		3.1799	8.31822e+06		3.0735	8.40442e+06		3.1229	8.35963e+06		3.1336	8.4937e+06
	298.309	28647.4		3.6968	8.24153e+06		3.5821	8.37946e+06		3.6269	8.38499e+06		3.6511	8.43172e+06
	297.8	28582.5		4.2052	8.24405e+06		4.0887	8.33241e+06		4.1276	8.36884e+06		4.1975	8.44472e+06
	297.29	28517.1		4.7354	8.28641e+06		4.626	8.41083e+06		4.6592	8.37868e+06		4.7302	8.43504e+06
	296.78	28449.5		5.3061	8.28144e+06		5.1467	8.40141e+06		5.1643	8.33211e+06		5.2392	8.43434e+06
	296.277	28382.3		5.8099	8.24963e+06		5.6486	8.36514e+06		5.6767	8.39075e+06		5.796	8.44875e+06
	295.77	28320.5		6.3215	8.23872e+06		6.1789	8.36452e+06		6.1945	8.40259e+06		6.3535	8.46713e+06
	295.25	28245.4		6.8459	8.31186e+06		6.6983	8.38122e+06		6.7195	8.34918e+06		6.91	8.46113e+06
	294.747	28175.2		7.3486	8.29336e+06		7.21	8.3512e+06		7.2487	8.41257e+06		7.4173	8.42987e+06
	294.23	28108.4		7.8534	8.23199e+06		7.7108	8.3666e+06		7.8134	8.41554e+06		7.9226	8.462e+06
	293.712	28039.4		8.3688	8.26241e+06		8.213	8.34423e+06		8.3162	8.41866e+06		8.431	8.44879e+06
	293.178	27978.6		8.8744	8.28107e+06		8.7426	8.33041e+06		8.8254	8.42362e+06		8.9358	8.43929e+06
	292.677	27914.5		9.3792	8.29548e+06		9.2648	8.35008e+06		9.3473	8.43135e+06		9.4495	8.44211e+06
	292.143	27834.1		9.8998	8.24924e+06		9.7675	8.38222e+06		9.8647	8.43723e+06		9.9678	8.43687e+06
	291.629	27759.6		10.4542	8.29197e+06		10.2753	8.32577e+06		10.3734	8.44153e+06		10.4751	8.46149e+06
	291.109	27687.7		10.9651	8.15192e+06		10.7874	8.36002e+06		10.8817	8.40368e+06		10.976	8.46472e+06
	290.56	27610.7		11.4769	8.23082e+06		11.3461	8.35564e+06		11.3942	8.4402e+06		11.4812	8.45685e+06
	290.032	27543.9		11.9771	8.21453e+06		11.8489	8.36236e+06		11.8973	8.39415e+06		11.99	8.44823e+06
	289.515	27470.8		12.5356	8.29529e+06		12.3628	8.36826e+06		12.4237	8.43521e+06		12.4909	8.47027e+06
	288.961	27389.5		13.0493	8.28276e+06		12.8674	8.34798e+06		12.9414	8.45119e+06		13.0075	8.46825e+06
	288.428	27312.2		13.5523	8.31046e+06		13.3868	8.3596e+06		13.4436	8.45716e+06		13.5652	8.43271e+06
	287.894	27234.6		14.0617	8.26225e+06		13.9347	8.35637e+06		13.9527	8.43618e+06		14.066	8.46022e+06
	287.366	27160.1		14.5764	8.26436e+06		14.4376	8.36653e+06		14.4673	8.3364e+06		14.6072	8.42966e+06
	286.841	27080.8		15.1131	8.25674e+06		14.9515	8.34745e+06		14.9806	8.45906e+06		15.1174	8.46389e+06
	286.323	27003.7		15.6139	8.27418e+06		15.4931	8.36184e+06		15.492	8.44629e+06		15.6269	8.47076e+06
	285.812	26934.8		16.1287	8.26895e+06		16.0639	8.34687e+06		16.0355	8.41358e+06		16.1299	8.47937e+06
	285.301	26855.1		16.6691	8.25738e+06		16.5811	8.35286e+06		16.5698	8.46601e+06		16.6405	8.46149e+06
	284.777	26778.2		17.2231	8.25357e+06		17.1419	8.35972e+06		17.1169	8.41909e+06		17.1881	8.47477e+06
	284.272	26701.2		17.7668	8.27002e+06		17.6619	8.35131e+06		17.6248	8.43629e+06		17.7867	8.4271e+06
	283.755	26628.7		18.2961	8.22959e+06		18.1765	8.36485e+06		18.1373	8.43004e+06		18.2879	8.43851e+06
	283.237	26544.2		18.8228	8.27257e+06		18.692	8.34989e+06		18.6597	8.46838e+06		18.7922	8.47382e+06
	282.72	26462.7		19.324	8.2732e+06		19.2064	8.34638e+06		19.171	8.46655e+06		19.3122	8.47771e+06
	282.169	26380.1		19.8334	8.26342e+06		19.7098	8.35246e+06		19.6849	8.4278e+06		19.8137	8.46848e+06
	281.665	26304		20.3734	8.27936e+06		20.2131	8.32875e+06		20.1985	8.46911e+06		20.352	8.43026e+06
	281.155	26218.5		20.9125	8.26176e+06		20.7172	8.3613e+06		20.6999	8.45781e+06		20.8978	8.43656e+06
	280.627	26138.7		21.4578	8.26084e+06		21.2592	8.34693e+06		21.2053	8.4718e+06		21.434	8.46666e+06
	280.117	26055.4		21.9878	8.27465e+06		21.762	8.35784e+06		21.7564	8.4741e+06		21.9738	8.42136e+06
	279.601	25972		22.5318	8.27741e+06		22.2882	8.34027e+06		22.2889	8.46944e+06		22.5199	8.47688e+06
	279.1	25889.5		23.076	8.27634e+06		22.8628	8.35482e+06		22.8324	8.44449e+06		23.0605	8.4524e+06
	278.598	25812.3		23.6141	8.28107e+06		23.3682	8.36067e+06		23.3706	8.43657e+06		23.6002	8.44857e+06
	278.085	25726.7		24.1594	8.27761e+06		23.8747	8.36806e+06		23.8802	8.45705e+06		24.1456	8.45988e+06
	277.582	25655.6		24.6861	8.29989e+06		24.402	8.35101e+06		24.4208	8.45786e+06		24.6813	8.47144e+06
	277.057	25574.6		25.1924	8.28715e+06		24.902	8.35829e+06		24.9235	8.43902e+06		25.226	8.45934e+06
	276.497	25483.3		25.733	8.30482e+06		25.4462	8.35497e+06		25.4688	8.46828e+06		25.7695	8.43334e+06
	275.954	25393.6		26.2701	8.32099e+06		25.9507	8.36613e+06		25.9836	8.47909e+06		26.3007	8.46394e+06
	275.4	25305.2		26.7715	8.31606e+06		26.4792	8.35256e+06		26.5098	8.47898e+06		26.8013	8.45428e+06
	274.873	25217.8		27.3015	8.32008e+06		26.9834	8.34622e+06		27.0109	8.48019e+06		27.3404	8.47634e+06
	274.362	25130.1		27.8385	8.32291e+06		27.4881	8.36101e+06		27.5512	8.48182e+06		27.8746	8.47535e+06
	273.86	25054.8		28.3799	8.29958e+06		28.0284	8.37303e+06		28.0535	8.48675e+06		28.4178	8.47268e+06
	273.294	24961.5		28.8816	8.32739e+06		28.5355	8.34586e+06		28.5558	8.45005e+06		28.9647	8.45369e+06
	272.781	24885.3		29.4212	8.33457e+06		29.0803	8.34621e+06		29.1032	8.47225e+06		29.5084	8.45257e+06
	272.253	24792.4		29.9584	8.3315e+06		29.5831	8.35901e+06		29.6413	8.47911e+06		30.0535	8.45678e+06
	271.71	24713		30.4929	8.33845e+06		30.116	8.35253e+06		30.1468	8.48182e+06		30.5891	8.43844e+06
	271.205	24628.7		31.0346	8.34448e+06		30.6616	8.37173e+06		30.6973	8.47385e+06		31.1201	8.45067e+06
	270.697	24541.4		31.5601	8.35301e+06		31.2075	8.3633e+06		31.1984	8.43253e+06		31.6516	8.45333e+06
	270.172	24460.2		32.0989	8.34146e+06		31.7378	8.36906e+06		31.7371	8.434e+06		32.1595	8.45913e+06
	269.651	24381.9		32.628	8.34565e+06		32.2842	8.35861e+06		32.2718	8.43888e+06		32.7	8.45103e+06
	269.138	24292.3		33.1679	8.35208e+06		32.8139	8.36901e+06		32.82	8.45762e+06		33.2355	8.40207e+06
	268.615	24203.8		33.6938	8.35076e+06		33.3618	8.37942e+06		33.3506	8.47012e+06		33.7845	8.40133e+06
	268.074	24113.4		34.225	8.36993e+06		33.9087	8.36857e+06		33.8584	8.46479e+06		34.3181	8.44909e+06
	267.53	24024.3		34.757	8.34681e+06		34.444	8.37289e+06		34.359	8.47389e+06		34.8316	8.44905e+06
	267.01	23941.4		35.2964	8.35858e+06		34.9801	8.36305e+06		34.8974	8.47494e+06		35.3613	8.4466e+06
	266.507	23864.3		35.8264	8.35062e+06		35.5343	8.37146e+06		35.41	8.43294e+06		35.9275	8.44317e+06
	265.96	23777.5		36.3664	8.37034e+06		36.062	8.38759e+06		35.9448	8.47357e+06		36.4565	8.39021e+06
	265.428	23685.9		36.8952	8.3634e+06		36.5995	8.37458e+06		36.4872	8.47978e+06		37.0044	8.44664e+06
	264.926	23598.7		37.4301	8.37017e+06		37.1053	8.38618e+06		37.0229	8.44088e+06		37.5114	8.45045e+06
	264.406	23503		37.9566	8.36469e+06		37.6313	8.38641e+06		37.5595	8.47476e+06		38.0659	8.44511e+06
	263.897	23418.9		38.4927	8.3636e+06		38.1663	8.3749e+06		38.105	8.4582e+06		38.5871	8.43941e+06
	263.39	23318.9		39.0186	8.36808e+06		38.6987	8.38502e+06		38.647	8.48005e+06		39.1039	8.43916e+06
	262.885	23240.4		39.5468	8.37469e+06		39.2299	8.36689e+06		39.184	8.47978e+06		39.6402	8.44819e+06
	262.345	23147.3		40.0734	8.38436e+06		39.7618	8.38131e+06		39.6886	8.3635e+06		40.1596	8.45983e+06
	261.798	23056		40.6079	8.37292e+06		40.2992	8.37852e+06		40.2226	8.37783e+06		40.7124	8.30386e+06
	261.281	22967.4		41.1395	8.35997e+06		40.8378	8.3753e+06		40.7428	8.39253e+06		41.2481	8.38921e+06
	260.742	22878.9		41.6727	8.3955e+06		41.3584	8.3864e+06		41.2485	8.39858e+06		41.7512	8.45256e+06
	260.214	22789.4		42.1956	8.38569e+06		41.8939	8.40006e+06		41.7713	8.40265e+06		42.2624	8.39944e+06
	259.699	22699.5		42.7172	8.38554e+06		42.4215	8.38549e+06		42.2952	8.39878e+06		42.7771	8.44145e+06
	259.159	22608.1		43.238	8.37694e+06		42.9508	8.37297e+06		42.8032	8.396e+06		43.2963	8.40452e+06
	258.629	22519.7		43.7618	8.38712e+06		43.4802	8.38365e+06		43.3282	8.41213e+06		43.7975	8.45196e+06
	258.103	22434.1		44.2846	8.37851e+06		44.0248	8.40289e+06		43.8368	8.34622e+06		44.3076	8.3159e+06
	257.583	22349.4		44.8048	8.38437e+06		44.5435	8.39396e+06		44.3431	8.34708e+06		44.8117	8.45529e+06
	257.064	22260.6		45.3396	8.38891e+06		45.0671	8.39576e+06		44.8837	8.41074e+06		45.3183	8.44246e+06
	256.547	22174.3		45.8587	8.39283e+06		45.5932	8.39227e+06		45.3889	8.41972e+06		45.8548	8.44945e+06
	256.04	22087.2		46.3779	8.38641e+06		46.1189	8.39004e+06		45.9165	8.35496e+06		46.3782	8.45666e+06
	255.523	21998.3		46.8952	8.51214e+06		46.6577	8.38081e+06		46.4522	8.39518e+06		46.8848	8.46022e+06
	254.968	21905		47.4233	8.38614e+06		47.1684	8.39233e+06		47.0055	8.37156e+06		47.3962	8.46724e+06
	254.462	21820.1		47.9543	8.40764e+06		47.6907	8.39519e+06		47.5259	8.43044e+06		47.9734	8.42027e+06
	253.953	21728.3		48.4744	8.39484e+06		48.2128	8.38819e+06		48.0425	8.41358e+06		48.4992	8.46004e+06
	253.385	21635.7		49.0025	8.46916e+06		48.7329	8.39285e+06		48.5528	8.42842e+06		49.0044	8.46686e+06
	252.855	21543.6		49.5306	8.49592e+06		49.2523	8.39311e+06		49.0711	8.42645e+06		49.5132	8.41275e+06
	252.351	21456.4		50.0485	8.40934e+06		49.7814	8.40218e+06		49.5755	8.42842e+06		50.0196	8.46301e+06
	251.802	21365.1		50.5637	8.4101e+06		50.3017	8.40958e+06		50.0943	8.39505e+06		50.5469	8.40596e+06
	251.257	21271.3		51.0702	8.4004e+06		50.8343	8.40214e+06		50.633	8.43352e+06		51.0706	8.46599e+06
	250.744	21177.4		51.59	8.41348e+06		51.3547	8.40863e+06		51.1334	8.39419e+06		51.5718	8.33113e+06
	250.231	21088.9		52.1126	8.41372e+06		51.8671	8.41156e+06		51.6662	8.44356e+06		52.0826	8.45393e+06
	249.692	20999.9		52.633	8.42857e+06		52.3941	8.41133e+06		52.1948	8.44024e+06		52.5838	8.4593e+06
	249.162	20907.4		53.1523	8.41906e+06		52.9271	8.41985e+06		52.7311	8.42614e+06		53.0841	8.45711e+06
	248.641	20816.7		53.6902	8.41851e+06		53.4497	8.40703e+06		53.2769	8.39561e+06		53.6108	8.46381e+06
	248.137	20731.3		54.198	8.42201e+06		53.9653	8.4121e+06		53.7956	8.39475e+06		54.1516	8.46271e+06
	247.609	20638.9		54.7065	8.40642e+06		54.4973	8.42258e+06		54.3035	8.44437e+06		54.6736	8.45631e+06
	247.088	20550.3		55.245	8.42298e+06		55.0098	8.42134e+06		54.8217	8.43689e+06		55.2176	8.46186e+06
	246.582	20461.5		55.7567	8.43006e+06		55.5332	8.42703e+06		55.3283	8.38555e+06		55.7248	8.47052e+06
	246.03	20370.3		56.2802	8.42445e+06		56.0687	8.42972e+06		55.8481	8.4267e+06		56.246	8.46547e+06
	245.509	20280.8		56.8106	8.43017e+06		56.5848	8.42819e+06		56.3605	8.41973e+06		56.7623	8.42643e+06
	244.997	20191.7		57.3115	8.42321e+06		57.11	8.42969e+06		56.8674	8.36156e+06		57.2777	8.46432e+06
	244.468	20098		57.814	8.43035e+06		57.6334	8.41617e+06		57.3685	8.39322e+06		57.801	8.4587e+06
	243.922	20000.5		58.3539	8.42456e+06		58.1616	8.4358e+06		57.8904	8.40675e+06		58.331	8.46079e+06
	243.404	19909.2		58.8566	8.42994e+06		58.6869	8.42122e+06		58.4058	8.39575e+06		58.8567	8.41426e+06
	242.899	19818.4		59.4043	8.4388e+06		59.2199	8.43805e+06		58.9178	8.33396e+06		59.37	8.45747e+06
	242.333	19724.3		59.9376	8.43101e+06		59.7439	8.43191e+06		59.4288	8.3096e+06		59.896	8.34952e+06
	241.817	19625.7		60.4392	8.43965e+06		60.2673	8.43983e+06		59.9711	8.20869e+06		60.4183	8.43535e+06
	241.294	19537.1		60.9426	8.43786e+06		60.7904	8.44329e+06		61.0266	8.19724e+06		60.9329	8.39369e+06
	240.773	19448.5		61.4809	8.447e+06		61.2925	8.44693e+06		61.547	8.17961e+06		61.448	8.35877e+06
	240.271	19360.4		62.0239	8.5122e+06		61.8457	8.44356e+06		62.0922	8.1266e+06		61.9571	8.19466e+06
	239.766	19272.4		62.5329	8.4354e+06		62.3697	8.4204e+06		62.6168	8.09411e+06		62.4799	8.09534e+06
	239.253	19184.1		63.0442	8.43429e+06		62.9036	8.4335e+06		63.1459	8.06123e+06		62.9883	7.94519e+06
	238.742	19095.5		63.5465	8.4345e+06		63.4243	8.4451e+06		63.6521	8.0665e+06		63.4996	7.85307e+06
	238.231	19003.3		64.0515	8.43221e+06		63.9397	8.44714e+06		64.1988	8.03742e+06		64.0109	7.71798e+06
	237.706	18914.1		64.56	8.44765e+06		64.4633	8.44814e+06		64.7132	8.00627e+06		64.5219	7.29583e+06
	237.173	18820.7		65.0813	8.45015e+06		64.9904	8.44305e+06		65.2361	7.98001e+06		65.0302	6.83312e+06
	236.672	18732.6		65.586	8.44531e+06		65.5328	8.44984e+06		65.7715	7.95086e+06		65.5702	6.39077e+06
	236.155	18641		66.1187	8.42973e+06		66.0551	8.4529e+06		66.2798	7.89123e+06		66.1016	5.954e+06
	235.609	18545.7		66.6306	8.35704e+06		66.5805	8.45311e+06		66.7925	7.81476e+06		66.6076	5.56683e+06
	235.102	18455.7		67.1603	8.45522e+06		67.0981	8.4541e+06		67.2986	7.74199e+06		67.1328	5.18413e+06
	234.575	18361.7		67.6795	8.45192e+06		67.6303	8.44462e+06		67.8281	7.6425e+06		67.655	4.83447e+06
	234.05	18269.3		68.2042	8.45212e+06		68.1599	8.44675e+06		68.381	7.54977e+06		68.1937	4.4989e+06
	233.512	18177.5		68.7309	8.44354e+06		68.6859	8.45774e+06		68.9105	7.49115e+06		68.7298	4.17321e+06
	232.987	18085.2		69.2692	8.46561e+06		69.228	8.4516e+06		69.4134	7.32732e+06		69.2754	3.85313e+06
	232.458	17991.3		69.8039	8.45067e+06		69.7443	8.44689e+06		69.9308	6.45909e+06		69.777	3.57714e+06
	231.925	17901		70.333	8.45469e+06		70.2814	8.45684e+06		70.4782	5.03639e+06		70.2815	3.29859e+06
	231.382	17803.8		70.8623	8.45523e+06		70.8001	8.46506e+06		71.0373	4.08182e+06		70.7915	3.00819e+06
	230.872	17714.5		71.4026	8.456e+06		71.3351	8.45524e+06		71.5773	3.39299e+06		71.3157	2.77613e+06
	230.342	17623.8		71.9359	8.45116e+06		71.8731	8.45576e+06		72.1225	2.86711e+06		71.8322	2.52152e+06
	229.824	17533.3		72.4749	8.45566e+06		72.4	8.45499e+06		72.6514	2.43704e+06		72.3698	2.28645e+06
	229.306	17443.8		73.0128	8.46286e+06		72.9289	8.45437e+06		73.1875	2.09106e+06		72.8827	2.05931e+06
	228.781	17352.8		73.5499	8.44868e+06		73.4561	8.45456e+06		73.7109	1.77244e+06		73.4188	1.83505e+06
	228.266	17263.6		74.0846	8.46292e+06		73.9918	8.45178e+06		74.2322	1.49406e+06		73.9344	1.62104e+06
	227.739	17173.6		74.6281	8.45304e+06		74.5119	8.45691e+06		74.7652	1.25237e+06		74.4444	1.41501e+06
	227.194	17074.9		75.1654	8.46363e+06		75.0174	8.45921e+06		75.3228	1.00912e+06		74.9539	1.21327e+06
	226.693	16982.8		75.7106	8.45403e+06		75.5476	8.45565e+06		75.8671	781541		75.4929	1.01165e+06
	226.171	16900		76.2477	8.46633e+06		76.0761	8.4584e+06		76.4132	593211		76.0064	823684
	225.627	16806.6		76.748	8.46506e+06		76.6088	8.45675e+06		76.9228	533652		76.512	655028
	225.095	16710		77.2761	8.46192e+06		77.1404	8.4649e+06		77.477	474963		77.0198	560119
	224.589	16623.5		77.8111	8.45587e+06		77.6711	8.4595e+06		78.0149	419453		77.5246	508453
	224.073	16535.2		78.3539	8.4681e+06		78.2124	8.46305e+06		78.5632	367897		78.0298	456832
	223.567	16448.6		78.8894	8.47238e+06		78.7555	8.46229e+06		79.1024	317627		78.5547	407357
	223.064	16359.6		79.3896	8.47353e+06		79.2856	8.4764e+06		79.6347	269998		79.0567	357303
	222.549	16269.6		79.9234	8.46209e+06		79.8218	8.48186e+06		80.1742	223261		79.5636	307464
	222.036	16187.4		80.4661	8.45844e+06		80.3659	8.46838e+06		80.721	178798		80.0793	257291
	221.536	16100.8		80.9748	8.46892e+06		80.8994	8.46734e+06		81.25	134495		80.5945	204302
	221.004	16011		81.514	8.46879e+06		81.4481	8.47413e+06		81.7899	93114.9		81.1231	149224
	220.464	15920		82.0253	8.47473e+06		81.9766	8.47314e+06		82.3309	63079.6		81.6452	95698.3
	219.933	15830.4		82.5369	8.46531e+06		82.5209	8.47293e+06		82.8732	74598.9		82.6721	67888.4
	219.4	15738.9		83.0509	8.46528e+06		83.0604	8.47398e+06		83.4156	60534.4		83.1942	23547.5
	218.869	15648.3		83.5584	8.4624e+06		83.595	8.47334e+06		83.9557	21598.6		83.7259	22333.4
	218.355	15558.6		84.0669	8.44141e+06		84.1194	8.46963e+06		84.489	20807.1		84.2614	23177.8
	217.816	15469.4		84.579	6.67852e+06		84.6296	8.46559e+06		84.991	19619.8		84.7933	21546.8
	217.292	15380.8		85.103	4.07613e+06		85.1752	8.02861e+06		85.5378	19145		85.3219	19849.2
	216.774	15290.7		85.6173	1.89005e+06		85.7098	4.46715e+06		86.0636	18760.5		85.8686	18286.4
	216.251	15201.7		86.1338	476018		86.2463	1.72401e+06		86.5645	17919.6		86.4089	16223.3
	215.738	15110		86.681	36419.5		86.7915	325425		87.5712	16497.8		86.9102	14586.2
	215.214	15025.1		87.2053	26563.5		87.3324	25399.5		88.0736	15621.6		87.4445	12190.8
	214.704	14935		87.7248	20012.9		87.869	18509		88.5828	14750		87.955	11220
	214.181	14849.8		88.2372	15600.7		88.4053	14059.4		89.0848	13847.2		88.4693	9751.78
	213.68	14766.7		88.7447	12550.9		88.9443	11113.9		89.6368	12733.7		88.9888	8479.54
	213.166	14681.5		89.2544	10487.5		89.4834	9159.27		90.1512	11735.8		89.4979	7336.97
	212.65	14593.7		89.7668	9064.74		90.0298	7863.95		90.6614	10742.7		90.0345	6296.95
	212.13	14504.9		90.3083	8098.33		90.5311	7044.49		91.1685	9776.75		90.5593	5539.03
	211.613	14419.7		90.8439	7432.69		91.0568	6519.13		91.6765	8870.32		91.0874	4926.17
	211.101	14337.1		91.3518	7033.16		91.5586	6184.89		92.1937	8044.24		91.6295	4449.94
	210.598	14247.3		91.8577	6708.51		92.0743	5986		92.7161	7291.31		92.1592	4063.6
	210.089	14164.3		92.3617	6563.12		92.5852	5881.26		93.2369	6651.59		92.7108	3779.65
	209.571	14075.4		92.8628	6496.82		93.0887	5841.31		93.748	6113.27		93.237	3567.81
	209.069	13988.1		93.4079	6484.07		93.6	5851.08		94.2759	5670.36		93.7811	3414.68
	208.566	13904.9		93.9173	6515.78		94.1105	5893.23		94.787	5309.55		94.2825	3314.32
	208.065	13821.4		94.4351	6567.87		94.626	5952.51		95.3127	5028.43		94.785	3247.48
	207.545	13733.6		94.9789	6642.78		95.152	6015.06		95.8407	4815.72		95.2861	3207.32
	207.034	13647.6		95.4853	6716.29		95.6542	6088.74		96.3777	4663.42		95.8173	3189.36
	206.514	13560		96.031	6803.54		96.1719	6166.22		96.8955	4561.24		96.325	3192.37
	205.972	13473.3		96.5726	6896.47		96.6878	6252.14		97.4287	4503.15		96.8585	3212.22
	205.465	13385.7		97.1161	6992.57		97.2086	6338.47		97.9411	4478.26		97.3698	3241.09
	204.962	13305.2		97.6479	7087.66		97.7152	6426.71		98.4738	4486.16		97.9212	3280.33
	204.422	13219.8		98.1879	7184.34		98.2341	6519.39		98.999	4516.61		98.4587	3324.22
	203.911	13139.8		98.7275	7284.1		98.7563	6611.93		99.5151	4562.82		98.9654	3367.75
	203.403	13054.9		99.2584	7383.7		99.2734	6703.73		100.053	4619		99.4669	3413.34
	202.864	12966.6		99.7813	7488.52		99.7946	6798.22		100.577	4679.41		99.9778	3459.65
	202.361	12883.8		100.316	7589.29		100.322	6893.73		101.098	4745.9		100.486	3504.5
	201.852	12797.9		100.87	7700.58		100.84	6989.74		101.624	4809.76		100.991	3550.67
	201.312	12715.8		101.388	7798.99		101.358	7088.27		102.15	4884.41		101.5	3597.99
	200.797	12630.8		101.906	7899.59		101.877	7186.18		102.676	4955.12		102.005	3646.07
	200.27	12548.2		102.438	8007.59		102.397	7287.77		103.203	5025.07		102.515	3694.66
	199.733	12465.9		102.972	8113.27		102.932	7387.59		103.722	5094.44		103.021	3745.04
	199.228	12382.1		103.498	8208.46		103.443	7491.32		104.252	5165.63		103.535	3795.84
	198.696	12300.3		104.021	8316.74		103.987	7608.14		104.767	5238.53		104.037	3846.61
	198.191	12215.5		104.53	8339.87		104.492	7906.79		105.301	5314.07		104.549	3898.82
	197.644	12132.6		105.044	8503.9		105.019	8027.58		105.833	5388.33		105.068	3951.55
	197.105	12042.5		105.568	8618.59		105.538	8112.47		106.349	5463.35		105.57	4005.3
	196.559	11957.9		106.078	8726.23		106.053	8170.42		106.874	5539.3		106.089	4060.43
	196.018	11872.7		106.586	8828.38		106.567	8281.31		107.41	5616.32		106.61	4115.7
	195.518	11794.5		107.088	8927.58		107.105	8372.74		107.92	5693.23		107.123	4175.61
	194.989	11710.7		107.607	8985.75		107.615	8448.04		108.433	5772.2		107.633	4230.82
	194.479	11629.5		108.109	9033.57		108.141	8565.48		108.965	5851.01		108.135	4287.81
	193.961	11551.2		108.617	9072.41		108.657	8647.11		109.486	5931.94		108.649	4345.53
	193.448	11476.1		109.118	9106.89		109.183	8733.79		110.006	6013.88		109.157	4403.65
	192.94	11396.5		109.638	9148.94		109.709	8821.15		110.521	6097.83		109.664	4461.35
	192.425	11319.3		110.152	9194.46		110.233	8916.81		111.04	6180.97		110.171	4519.64
	191.922	11239.6		110.671	9241.71		110.758	9026.46		111.558	6266.87		110.686	4578.76
	191.401	11159.6		111.188	9283.09		111.282	9143.62		112.087	6350.99		111.192	4638.02
	190.867	11082.1		111.701	9321.08		111.807	9261.38		112.596	6437.56		111.7	4700.63
	190.327	10998.1		112.221	9353.24		112.329	9382.63		113.112	6520.67		112.201	4763.74
	189.798	10920.3		112.734	9349.27		112.855	9503.93		113.615	6614.01		112.715	4827.65
	189.27	10839.1		113.238	9309.76		113.386	9625.56		114.132	6704.47		113.227	4891.91
	188.742	10762.4		113.742	9286.14		113.92	9749.81		114.671	6803.74		113.78	4963.04
	188.215	10683.8		114.264	9306.26		114.438	9872.81		115.182	6895.94		114.289	5028.19
	187.71	10609.4		114.783	9404.92		114.971	9997.09		115.72	6994.66		114.799	5095.15
	187.175	10530.2		115.306	9574.31		115.496	10126.5		116.225	7085.91		115.343	5169.26
	186.65	10452.9		115.82	9832.33		116.039	10253.4		116.773	7190.93		115.856	5235.79
	186.131	10373.1		116.338	10091.8		116.556	10362.3		117.314	7311.33		116.368	5303.74
	185.596	10298		116.843	10301.6		117.081	10491.8		117.86	7417.73		116.913	5378.79
	185.075	10221.4		117.362	10502.5		117.598	10621.4		118.368	7513.29		117.451	5454.49
	184.557	10142.8		117.883	10713.7		118.122	10769.6		118.914	7624.28		117.954	5524.31
	184.039	10063.6		118.405	10929.7		118.641	10903.9		119.442	7729.63		118.501	5606.89
	183.536	9994.96		118.921	11132.4		119.177	11036.2		119.943	7826.99		119.038	5684.12
	183.017	9919.54		119.462	11333		119.706	11172		120.484	7935.45		119.571	5760.33
	182.494	9843.18		119.987	11518.9		120.221	11286.5		121.021	8044.62		120.113	5824.21
	181.978	9767.31		120.515	11701.7		120.747	11442.4		121.565	8128.37		120.642	5909.25
	181.466	9697.41		121.059	11887.2		121.281	11580.2		122.108	8244.31		121.171	5989.98
	180.957	9622.25		121.561	12058.1		121.797	11723.7		122.638	8354.23		121.674	6063.47
	180.449	9554.95		122.101	12250.6		122.335	11866		123.141	8456.77		122.202	6144.23
	179.938	9486.91		122.607	12427.3		122.867	12007.4		123.663	8570.67		122.718	6234.5
	179.432	9415.09		123.126	12600.1		123.398	12149.9		124.2	8685.92		123.243	6317.62
	178.924	9343.88		123.637	12774.1		123.916	12298.6		124.708	8805.2		123.769	6389.14
	178.42	9277.07		124.164	12946.9		124.44	12441.6		125.242	8908.02		124.303	6474.14
	177.917	9207		124.706	13119.5		124.963	12590.8		125.763	9021.95		124.824	6558.57
	177.414	9136.15		125.239	13290.2		125.466	12722.1		126.304	9139.95		125.34	6641.4
	176.912	9065.88		125.771	13453.1		125.996	12867.5		126.847	9258.72		125.863	6726.76
	176.408	9000.39		126.296	13616		126.526	13009.9		127.382	9379.97		126.38	6795.46
	175.899	8928.29		126.798	13771.8		127.047	13175.7		127.923	9525.41		126.902	6899.71
	175.36	8856.09		127.313	13925.5		127.573	13320.9		128.446	9645.7		127.427	6987.13
	174.834	8785.81		127.864	14098.2		128.116	13468.8		128.988	9767.93		127.943	7074.27
	174.328	8714.78		128.41	14265.7		128.649	13618		129.558	9900.88		128.452	7161.75
	173.827	8647.68		128.952	14431.9		129.167	13767.6		130.095	10027.9		128.972	7251.5
	173.315	8578.41		129.473	14606.6		129.704	13913.9		130.629	10152.3		129.493	7333.7
	172.815	8515.55		129.975	14801.7		130.229	14060.7		131.161	10275.8		130.026	7430.6
	172.303	8445.78		130.496	15016.1		130.751	14209.3		131.692	10394.4		130.53	7520.91
	171.763	8377.62		131.043	15239		131.278	14361.7		132.208	10523.7		131.05	7614.79
	171.226	8306.53		131.579	15440.6		131.807	14512.6		132.727	10636.8		131.556	7704.13
	170.723	8238.59		132.085	15623.8		132.339	14662.9		133.258	10769.1		132.063	7794.51
	170.217	8175.23		132.596	15803.5		132.87	14817.7		133.786	10902.7		132.577	7887.12
	169.683	8105.81		133.114	15987.1		133.402	14972.1		134.308	11033.9		133.089	7978.74
	169.18	8038.99		133.639	16168.2		133.944	15126.2		134.826	11153.3		133.598	8071.37
	168.659	7973.58		134.171	16348.8		134.489	15282.2		135.341	11264.8		134.104	8163.52
	168.139	7908.11		134.705	16534.8		135.03	15435.1		135.87	11404.2		134.604	8255.92
	167.612	7839.62		135.25	16712.5		135.541	15559		136.397	11534.8		135.106	8349.91
	167.075	7772.07		135.765	16887.2		136.071	15715.4		136.934	11669		135.617	8442.09
	166.57	7708.61		136.317	17063.2		136.615	15871.3		137.478	11811.1		136.129	8538.56
	166.039	7642.45		136.842	17235.6		137.135	16017.3		137.99	11944.1		136.661	8641.17
	165.536	7579.83		137.363	17402.6		137.635	16160		138.52	12079.9		137.208	8741.43
	165.032	7515.05		137.875	17568.1		138.15	16306.4		139.045	12214.5		137.747	8847.15
	164.522	7452		138.384	17734.2		138.663	16464.7		139.555	12381.1		138.261	8942.58
	163.993	7387.47		138.898	17899.4		139.178	16598.4		140.07	12518.6		138.767	9038.6
	163.474	7323.95		139.399	18059.9		139.681	16733.8		140.586	12657.9		139.306	9144.92
	162.965	7262.14		139.95	18238.2		140.202	16886.1		141.092	12794.8		139.84	9249.86
	162.444	7213.34		140.493	18429.9		140.732	17076.2		141.606	12935		140.347	9348.88
	161.94	7154.85		141.044	18602.8		141.246	17230.3		142.126	13025.2		140.849	9446.26
	161.417	7093.86		141.563	18769.9		141.767	17395.3		142.631	13179.4		141.377	9552.74
	160.905	7032.74		142.079	18952.5		142.268	17550.7		143.139	13321.1		141.878	9651.29
	160.402	6970.51		142.616	19119.6		142.779	17719.6		143.68	13473		142.427	9760.11
	159.885	6906.89		143.121	19286.6		143.28	17883.3		144.185	13616.5		142.961	9867.97
	159.376	6844.29		143.633	19464.6		143.813	17921.9		144.702	13771.2		143.465	9970.19
	158.868	6786.1		144.17	19661.7		144.314	17916.8		145.235	13914.5		144.001	10080.9
	158.361	6726.69		144.672	19831.6		144.834	17921.4		145.772	14067.4		144.546	10191.7
	157.858	6673.61		145.212	20028		145.36	17935.4		146.302	14225.4		145.071	10303.3
	157.353	6611.45		145.715	20206.8		145.866	17952.4		146.837	14383.5		145.574	10407.1
	156.849	6552.76		146.254	20405.6		146.374	17969.3		147.338	14528.6		146.105	10520
	156.346	6494.78		146.78	20597.1		146.886	17978.3		147.873	14689.5		146.608	10626.2
	155.846	6445.86		147.326	20794		147.403	17980.1		148.402	14850.8		147.139	10740.5
	155.311	6385.61		147.835	20987.8		147.93	17946.9		148.94	15010.3		147.682	10856
	154.802	6328.91		148.353	21178.7		148.445	17952.9		149.459	15185.4		148.208	10973.2
	154.301	6272.36		148.868	21369.4		148.969	17945.3		150.003	15341.2		148.743	11091
	153.797	6215.39		149.383	21568.2		149.493	17905.9		150.525	15504.7		149.262	11208.7
	153.282	6159.64		149.883	21769.5		149.999	17868.6		151.053	15670.7		149.799	11330.2
	152.776	6104.2		150.389	21960.7		150.499	17799.8		151.583	15839		150.334	11448.7
	152.256	6051.12		150.89	22147.8		151.035	17862.9		152.103	16005.5		150.862	11567.3
	151.743	5992.3		151.43	22350.2		151.553	17819.5		152.63	16173.8		151.389	11687.9
	151.232	5938.21		151.968	22558.3		152.078	17845.9		153.153	16340.9		151.925	11810.2
	150.728	5886.09		152.514	22768.7		152.623	18026		153.672	16511.4		152.445	11932.8
	150.199	5828.88		153.05	22974.7		153.154	18279.8		154.186	16678		152.975	12054.4
	149.654	5772.18		153.574	23180.2		153.66	18491.1		154.715	16851.6		153.5	12177.6
	149.143	5716.27		154.102	23381.5		154.179	18671.8		155.235	17023.6		154.004	12301.2
	148.632	5663.5		154.632	23582.9		154.69	18915.1		155.749	17193.6		154.508	12414.8
	148.125	5609.74		155.146	23774.4		155.211	19227		156.258	17365.6		155.034	12539.1
	147.615	5557.42		155.675	23972.9		155.743	19567.3		156.772	17535.6		155.56	12665.4
	147.106	5507.36		156.22	24190.4		156.256	19938.9		157.284	17712.4		156.085	12794.1
	146.591	5457.78		156.763	24406.2		156.779	20312.7		157.809	17884.3		156.62	12918.2
	146.082	5403.37		157.309	24620		157.319	20692.9		158.32	18058.2		157.141	13045.1
	145.563	5351.23		157.84	24833.8		157.832	21019.8		158.826	18234.5		157.658	13172
	145.06	5300.61		158.38	25040.7		158.366	21375.1		159.339	18409.7		158.178	13299.9
	144.536	5250.61		158.913	25247.6		158.884	21691.4		159.884	18599.7		158.702	13429.1
	144.024	5200.12		159.428	25456.6		159.431	22004.8		160.389	18774.1		159.239	13560.2
	143.51	5152.1		159.945	25655.7		159.946	22281.8		160.893	18948.5		159.763	13687.6
	143.009	5100.99		160.459	25855.7		160.478	22539.8		161.431	19138.8		160.278	13816.3
	142.494	5053.96		160.975	26051.2		160.997	22787.5		161.94	19312.5		160.788	13945.3
	141.97	5001.33		161.478	26245.8		161.526	23060.2		162.454	19505.5		161.312	14102
	141.454	4953.35		161.978	26438		162.06	23305.6		162.957	19681		161.832	14231.8
	140.938	4904.57		162.484	26626.3		162.566	23542.3		163.482	19869.5		162.344	14362.1
	140.434	4856.62		163.023	26822.3		163.084	23762.3		163.986	20044.5		162.851	14492.8
	139.932	4811.25		163.53	27008		163.594	23997.5		164.514	20235.9		163.376	14623.7
	139.428	4765.04		164.056	27201.6		164.115	24233.9		165.046	20426.7		163.892	14752.9
	138.927	4720		164.596	27389.1		164.656	24473.6		165.579	20615.1		164.418	14884.3
	138.407	4670.61		165.116	27564.6		165.185	24740		166.111	20804.1		164.924	15017.4
	137.889	4624.15		165.646	27743.8		165.691	25075.1		166.635	20994.1		165.441	15145
	137.376	4577.32		166.18	27923.2		166.226	25466.3		167.197	21199.3		165.958	15277.3
	136.859	4532.34		166.692	28096.1		166.789	25818.6		167.71	21388.5		166.471	15411.1
	136.354	4488.74		167.21	28258.7		167.325	26124.4		168.218	21577.5		167.005	15540.3
	135.832	4442.51		167.731	28414.8		167.826	26388.2		168.723	21765.1		167.525	15671.1
	135.329	4398.86		168.25	28569		168.339	26642.4		169.247	21969.5		168.035	15799.5
	134.828	4356.48		168.771	28708.7		168.849	26885.1		169.759	22163.1		168.543	15926.9
	134.302	4312.08		169.284	28840.9		169.382	27110.4		170.262	22360.3		169.05	16056.9
	133.793	4267.21		169.793	28968.2		169.909	27339.5		170.791	22571.4		169.575	16187
	133.286	4225.5		170.309	29068.7		170.42	27553.4		171.314	22779		170.095	16315.7
	132.78	4183.14		170.847	29167.6		170.936	27755.2		171.831	22976.4		170.598	16439.5
	132.275	4141.46		171.365	29265.5		171.447	27942		172.357	23192.9		171.124	16565.8
	131.775	4096.66		171.872	29354.3		171.948	28118.9		172.859	23387.7		171.68	16701.1
	131.273	4056.02		172.378	29432.9		172.487	28303.8		173.381	23586.8		172.19	16824.6
	130.766	4014.92		172.881	29497.9		173.025	28473.4		173.896	23786.2		172.713	16946.1
	130.241	3972.87		173.39	29546.6		173.533	28627.3		174.405	23978.5		173.216	17064.6
	129.732	3932.62		173.897	29579.4		174.046	28769.3		174.922	24167.3		173.729	17183.2
	129.23	3890.8		174.403	29608.8		174.549	28894.6		175.426	24345.4		174.233	17300.6
	128.703	3852.09		174.917	29628.7		175.097	29013.3		175.964	24531.9		174.757	17381.7
	128.184	3810.55		175.436	29625.1		175.613	29113.4		176.486	24707.7		175.265	17496.7
	127.677	3770.83		175.983	29603.1		176.123	29197.5		176.999	24869.4		175.781	17607.3
	127.143	3730.04		176.518	29580.4		176.635	29263.5		177.505	25032.6		176.292	17743.4
	126.627	3689.6		177.045	29524.8		177.17	29311.6		178.024	25178.3		176.807	17850.8
	126.123	3651.37		177.549	29452.8		177.708	29334.3		178.529	25325.1		177.327	17946.3
	125.592	3612.26		178.073	29373		178.217	29341.9		179.054	25458.7		177.834	18047.3
	125.073	3573.76		178.599	29273		178.729	29326.6		179.564	25586		178.341	18137.2
	124.562	3534.32		179.127	29157.3		179.259	29288.7		180.09	25705.9		178.858	18224
	124.052	3498.28		179.648	29038.5		179.782	29237.6		180.618	25823.3		179.361	18311.6
	123.534	3461.28		180.178	28903.6		180.306	29152		181.151	25932.6		179.874	18391.7
	123.028	3423.76		180.689	28758.2		180.814	29053		181.658	26030.9		180.391	18472.3
	122.52	3388.17		181.198	28603.3		181.315	28933.7		182.19	26126.3		180.902	18552.2
	122.006	3351.88		181.718	28436		181.846	28804.9		182.69	26211.7		181.435	18623.3
	121.486	3316.16		182.221	28270.8		182.374	28651.7		183.211	26298.3		181.941	18688.9
	120.983	3282.93		182.722	28097		182.89	28489.7		183.721	26373.6		182.447	18746.9
	120.48	3248.42		183.228	27919.8		183.409	28321.8		184.227	26439.8		182.984	18806.9
	119.979	3213.15		183.751	27725.5		183.921	28149.3		184.762	26511.2		183.493	18860.1
	119.462	3177.97		184.26	27547.3		184.422	27966.2		185.262	26577.3		184.028	18910.4
	118.93	3142.53		184.777	27375.6		184.929	27790.1		185.775	26637.6		184.556	18959.9
	118.424	3107.74		185.286	27203.7		185.438	27621.2		186.289	26704.7		185.081	18998.1
	117.92	3075.02		185.809	27036.3		185.969	27438.5		186.791	26766.5		185.615	19037.3
	117.415	3039.81		186.323	26872.5		186.499	27280.4		187.296	26823.6		186.149	19075.5
	116.878	3005.68		186.832	26729.1		187.02	27113.6		187.836	26891.6		186.651	19109.1
	116.367	2972.55		187.346	26587.4		187.547	26979.3		188.362	26965.2		187.187	19141.5
	115.866	2940.13		187.855	26458.7		188.075	26848		188.874	27025		187.69	19173.4
	115.358	2908.4		188.363	26351.3		188.604	26742.5		189.411	27099.6		188.194	19203.5
	114.854	2876.62		188.873	26255.6		189.116	26648.1		189.925	27170.8		188.721	19234.9
	114.33	2844.39		189.388	26176.2		189.628	26536.2		190.428	27248.1		189.224	19266.7
	113.822	2813.26		189.895	26115.4		190.145	26478.1		190.947	27329		189.76	19299.9
	113.314	2782.79		190.415	26064.1		190.654	26446.6		191.451	27420.1		190.288	19336.9
	112.809	2751.14		190.928	26029.2		191.169	26421.7		191.975	27510.4		190.795	19373.8
	112.303	2720.99		191.439	26007.8		191.682	26454.3		192.494	27612.1		191.327	19413.9
	111.799	2691.64		191.956	25999.9		192.188	26462.9		193.013	27710		191.851	19459.6
	111.296	2662.19		192.47	26004.8		192.693	26444.2		193.54	27816.1		192.352	19504.5
	110.79	2633.01		192.973	26020.8		193.218	26422.5		194.06	27932.5		192.886	19558.6
	110.286	2604.5		193.492	26069.1		193.758	26500		194.582	28052.1		193.42	19614.5
	109.781	2575.88		194.004	26106.9		194.296	26535.5		195.103	28171.8		193.934	19674.8
	109.278	2546.51		194.52	26154.8		194.796	26606.8		195.634	28299.5		194.467	19740.8
	108.776	2518.72		195.024	26194		195.306	26653.2		196.154	28434.4		195.002	19807.1
	108.261	2490.49		195.54	26241.3		195.819	26725.9		196.687	28575.8		195.536	19880.7
	107.739	2461.95		196.049	26308.4		196.325	26781		197.215	28714.7		196.077	19955.9
	107.237	2435.37		196.571	26378.4		196.825	26844		197.755	28861.9		196.589	20034.3
	106.732	2407.63		197.083	26451.8		197.331	26910.9		198.276	29010.5		197.118	20115.1
	106.207	2380.6		197.599	26533.3		197.847	26983		198.803	29156.4		197.643	20197.8
	105.701	2353.79		198.112	26609.6		198.351	27058.5		199.326	29310.8		198.181	20286.5
	105.18	2326.87		198.63	26684.2		198.859	27108.1		199.835	29449.3		198.708	20369.7
	104.668	2300.66		199.153	26771.6		199.362	27153.5		200.365	29600.3		199.233	20452.6
	104.156	2272.82		199.67	26849		199.875	27213.3		200.89	29747.2		199.756	20540
	103.635	2246.73		200.191	26926.7		200.386	27261.1		201.394	29885.5		200.273	20622.8
	103.124	2220.69		200.709	27003.5		200.92	27318.7		201.923	30037.6		200.788	20705.7
	102.601	2195.54		201.23	27083		201.425	27375		202.428	30172		201.293	20780.8
	102.083	2170.53		201.751	27155.5		201.929	27417		202.955	30321.2		201.821	20862.2
	101.57	2145.67		202.252	27218.9		202.436	27459.5		203.496	30464.1		202.34	20939.1
	101.051	2121.96		202.766	27285.6		202.948	27476.8		204.033	30599.5		202.86	21017.5
	100.542	2098.4		203.296	27348.6		203.49	27493.7		204.563	30743.1		203.389	21092.8
	100.022	2074.46		203.818	27411.4		204.024	27520.2		205.064	30870.1		203.902	21164.3
	99.5097	2051.6		204.339	27470.9		204.529	27555.8		205.57	31000.8		204.415	21233
	98.9898	2030.59		204.867	27529.8		205.032	27597.9		206.103	31137.6		204.94	21302.2
	98.4774	2007.09		205.39	27583.1		205.541	27632.8		206.642	31266.8		205.454	21370.1
	97.9632	1984.89		205.895	27630.9		206.078	27664.8		207.167	31405.3		205.978	21347.1
	97.4445	1962.58		206.412	27690.9		206.58	27691.1		207.679	31521.7		206.489	21500.3
	96.9337	1940.71		206.914	27735.6		207.113	27718.3		208.218	31651.4		207.011	21565.5
	96.428	1920.02		207.448	27782.8		207.614	27731.9		208.757	31775		207.529	21601
	95.9156	1898.8		207.979	27828.2		208.117	27801.9		209.283	31895.1		208.047	21663.1
	95.4072	1877.64		208.501	27873.8		208.65	27824.8		209.822	32020.3		208.565	21728
	94.9025	1857.81		209.008	27914		209.194	27890.1		210.33	32134.4		209.083	21789.4
	94.3935	1837.17		209.509	27953.8		209.719	27933.6		210.851	32252.4		209.608	21851.2
	93.8846	1816.84		210.037	27989.7		210.223	27950.3		211.394	32373.3		210.152	21918.3
	93.3662	1796.88		210.571	28031.3		210.731	28011.3		211.901	32476.5		210.675	21982
	92.8596	1776.95		211.077	28060.8		211.26	28069.3		212.427	32597.1		211.186	22047.4
	92.3428	1757.23		211.603	28103.7		211.763	28134.2		212.942	32705.5		211.697	22113.1
	91.8315	1736.94		212.144	28143.6		212.295	28162.9		213.469	32822.9		212.207	22179.1
	91.3199	1717.89		212.647	28178.7		212.798	28226.7		214.003	32934.8		212.721	22245.6
	90.7897	1698.09		213.153	28213.5		213.325	28285.1		214.539	33046.1		213.232	22314.8
	90.2828	1678.29		213.66	28251.8		213.86	28323.6		215.069	33164.4		213.742	22380.9
	89.7716	1659.7		214.184	28294.1		214.364	28391		215.579	33272.2		214.262	22454.2
	89.2664	1641.32		214.687	28332.2		214.895	28439.6		216.113	33388.7		214.763	22528.9
	88.7543	1623.13		215.194	28374.2		215.423	28515.3		216.645	33497.8		215.28	22602
	88.2357	1605.19		215.735	28418.2		215.929	28565.4		217.171	33611.3		215.816	22682.4
	87.7092	1586.59		216.267	28460.7		216.458	28630.1		217.673	33718.4		216.327	22755.1
	87.1813	1568.3		216.807	28504		216.96	28689.5		218.18	33825.4		216.841	22831.4
	86.6492	1550.28		217.309	28550.3		217.493	28760.9		218.703	33940.1		217.348	22910.1
	86.1216	1532.28		217.819	28596.1		218	28829.6		219.206	34047.5		217.85	22988.4
	85.62	1515.15		218.325	28645.6		218.531	28901.9		219.708	34152.6		218.365	23066.1
	85.1092	1498.1		218.827	28689.5		219.064	28974.7		220.237	34273.8		218.869	23149.6
	84.5976	1481.29		219.335	28740		219.572	29050.7		220.769	34384.9		219.377	23228.8
	84.0965	1464.71		219.84	28791.1		220.101	29131.7		221.309	34503.5		219.886	23312.3
	83.578	1448.25		220.366	28842.8		220.606	29221.3		221.847	34621.3		220.394	23397.8
	83.0548	1431.21		220.876	28898.3		221.135	29291.8		222.367	34732.9		220.927	23488.8
	82.5541	1415.12		221.398	28960.1		221.638	29380.4		222.894	34861		221.45	23572.2
	82.038	1399.13		221.903	29013		222.167	29496.1		223.397	34974.3		221.988	23666
	81.5124	1382.62		222.421	29075		222.671	29566.6		223.932	35093.6		222.528	23759
	80.9999	1366.87		222.936	29138.5		223.175	29666.1		224.468	35218.8		223.066	23885.1
	80.4964	1351.38		223.453	29204.5		223.701	29775.4		224.982	35344		223.604	23981.7
	79.9839	1335.86		223.977	29273.5		224.225	29815.3		225.52	35479.4		224.111	24076.1
	79.4798	1320.6		224.493	29346.4		224.732	29955.2		226.063	35613.5		224.614	24167.7
	78.9571	1305.46		225.015	29427.6		225.264	30066		226.588	35744.9		225.145	24262.4
	78.434	1289.88		225.541	29505.3		225.789	30185.9		227.111	35876.8		225.65	24359.6
	77.9287	1275.56		226.048	29588.2		226.314	30288.9		227.646	36012.7		226.175	24463.8
	77.3999	1260.27		226.585	29675.8		226.82	30417.6		228.178	36152.5		226.675	24563.6
	76.8997	1244.59		227.117	29762.1		227.34	30553.7		228.708	36296.1		227.184	24661
	76.3978	1230.64		227.642	29851		227.868	30675.4		229.236	36441		227.719	24768.4
	75.893	1216.76		228.173	29944.2		228.391	30799.2		229.757	36590.7		228.243	24882.1
	75.3827	1202.45		228.702	30051.2		228.921	30923		230.287	36737.4		228.744	24986.6
	74.8495	1188.21		229.228	30151.2		229.442	31069.7		230.822	36897		229.262	25098.3
	74.3446	1174.25		229.753	30250.4		229.962	31205.5		231.337	37048.4		229.769	25206.7
	73.8401	1160.71		230.282	30356.2		230.49	31321.7		231.862	37207		230.303	25324.2
	73.3265	1147.47		230.813	30482.1		231	31459.4		232.396	37361		230.825	25444.7
	72.8192	1133.84		231.343	30591.3		231.514	31587.7		232.922	37523.4		231.359	25564.7
	72.3131	1120.71		231.883	30714.9		232.028	31715		233.437	37686.1		231.863	25721.4
	71.8038	1107.82		232.412	30846.5		232.542	31849.1		233.966	37847.4		232.379	25844.8
	71.2962	1095.01		232.941	30974.1		233.065	31981		234.493	38016.1		232.908	25971.8
	70.7927	1082.22		233.47	31099.2		233.588	32097.5		235.012	38179.6		233.433	26093.9
	70.2741	1069.62		234.003	31245.4		234.117	32239.9		235.542	38350		233.959	26220.7
	69.769	1057.11		234.538	31382.9		234.627	32381.6		236.055	38527.2		234.482	26346.8
	69.262	1044.62		235.067	31521.1		235.138	32502.9		236.581	38690.8		235.017	26470.6
	68.7543	1032.35		235.603	31654.9		235.638	32643		237.104	38861.7		235.528	26595.5
	68.2527	1020.5		236.132	31793.1		236.145	32777.8		237.618	39023.8		236.052	26723.3
	67.7391	1008.27		236.662	31929.2		236.648	32901.9		238.121	39184.6		236.565	26849.3
	67.2189	996.205		237.191	32071.2		237.156	33033.4		238.636	39343.5		237.067	26969.5
	66.704	984.28		237.714	32197.5		237.688	33142.6		239.148	39510.2		237.577	27093
	66.1976	972.73		238.246	32337.7		238.207	33272.7		239.668	39674.6		238.102	27217.3
	65.6707	960.829		238.778	32477.2		238.738	33401.2		240.181	39837.6		238.632	27339.3
	65.1475	949.11		239.296	32615.2		239.269	33519.4		240.697	39993.5		239.142	27462.2
	64.623	937.372		239.823	32747.6		239.796	33654.7		241.213	40158.3		239.667	27582.4
	64.113	925.252		240.353	32881		240.317	33770.8		241.737	40312.4		240.192	27704.2
	63.6094	914.174		240.878	33018.4		240.835	33888.1		242.275	40483.1		240.702	27824
	63.0771	903.16		241.399	33150.3		241.368	34005.7		242.797	40632.4		241.204	27939.2
	62.5448	891.651		241.921	33283.6		241.884	34142.8		243.3	40784.4		241.719	28057.8
	62.0187	881.094		242.445	33402.4		242.403	34229.9		243.817	40933.4		242.255	28173.3
	61.5136	870.273		242.963	33539.1		242.926	34368.9		244.336	41081.4		242.768	28285.2
	61.0068	859.928		243.517	33669.7		243.451	34495.6		244.843	41232.1		243.276	28393.3
	60.5026	849.668		244.043	33789.7		243.97	34615.1		245.349	41388.7		243.786	28505.6
	59.9853	839.356		244.56	33907.6		244.486	34729.1		245.863	41510.3		244.304	28611.2
	59.4624	829.174		245.083	34023.4		244.993	34796		246.373	41667		244.808	28718.2
	58.9528	819.01		245.593	34136		245.517	34906.4		246.884	41797.4		245.316	28822.1
	58.4417	808.89		246.108	34245.3		246.021	35042		247.387	41926.9		245.838	28921.8
	57.935	799.298		246.632	34355.6		246.545	35109.3		247.9	42041.6		246.345	29024.1
	57.4084	789.245		247.145	34452.2		247.046	35241.8		248.404	42172.3		246.883	29130.7
	56.8876	779.26		247.656	34547.3		247.56	35317.1		248.916	42283.9		247.393	29223.6
	56.3705	769.792		248.164	34644.9		248.078	35400.7		249.421	42399.3		247.9	29314.7
	55.8359	759.953		248.681	34738.1		248.584	35462.8		249.94	42524.1		248.435	29406.3
	55.3309	750.526		249.188	34825.4		249.104	35542.1		250.451	42637.3		248.942	29493.1
	54.8142	741.215		249.697	34908.3		249.612	35585.3		250.989	42750		249.473	29583.3
	54.2837	731.908		250.205	34991.4		250.147	35651.3		251.494	42869.4		249.986	29662.5
	53.774	723.013		250.706	35062.7		250.649	35735.3		252.036	42969.7		250.488	29739.9
	53.2685	714.199		251.216	35127.1		251.16	35778.6		252.536	43059.6		250.992	29812.7
	52.7601	705.277		251.72	35179.5		251.664	35842.3		253.067	43150.3		251.514	29891.4
	52.2486	696.703		252.256	35247.7		252.169	35892.1		253.607	43230.6		252.021	29960.5
	51.7334	688.192		252.757	35287.4		252.699	35901.5		254.119	43316.3		252.521	30018.9
	51.2157	678.385		253.268	35336.9		253.208	35937.8		254.649	43387.7		253.026	30077.8
	50.6999	669.872		253.77	35371.7		253.709	35964.1		255.151	43451.7		253.552	30133.8
	50.1988	661.369		254.299	35402.2		254.218	35997.1		255.652	43510.6		254.053	30183
	49.6729	652.965		254.801	35422.1		254.724	35998.2		256.174	43568.5		254.559	30230
	49.1422	644.482		255.302	35445.4		255.228	36032.4		256.688	43610.7		255.083	30272.6
	48.6358	636.456		255.828	35454.5		255.729	36021.8		257.188	43652.4		255.613	30315.1
	48.1325	628.593		256.334	35460.4		256.233	36036.1		257.721	43691.4		256.15	30346.1
	47.6258	620.538		256.866	35451		256.74	36025.2		258.248	43719.1		256.659	30374.8
	47.1112	612.835		257.382	35425.9		257.24	36028.6		258.755	43740.8		257.166	30395.6
	46.5908	604.69		257.912	35409		257.775	36012.9		259.271	43777.7		257.673	30418.6
	46.0864	597.031		258.442	35384.3		258.281	36004.6		259.777	43803.4		258.209	30429.7
	45.5845	589.19		258.963	35348.3		258.782	35975.8		260.304	43808.3		258.741	30438.2
	45.0457	581.4		259.493	35318.5		259.313	35942.4		260.81	43807.3		259.253	30442.1
	44.5434	573.548		260.013	35272.1		259.817	35902.5		261.329	43804.7		259.755	30443
	44.0371	566.167		260.54	35216.3		260.351	35880.6		261.858	43801.9		260.27	30442.8
	43.5108	558.564		261.063	35159.2		260.851	35838.8		262.358	43787.2		260.796	30435.1
	42.9885	551.139		261.58	35086.8		261.38	35798.7		262.874	43777.2		261.315	30426.2
	42.474	543.664		262.098	35003.8		261.89	35763.1		263.41	43757.5		261.839	30406.3
	41.9505	536.049		262.627	34928.7		262.422	35702.5		263.935	43734.3		262.358	30452
	41.4448	528.75		263.144	34844.4		262.95	35668.4		264.46	43713.2		262.889	30431.3
	40.9434	522.005		263.66	34763.3		263.455	35619.2		264.985	43684.6		263.438	30402.3
	40.3994	514.278		264.184	34671.7		263.962	35559.8		265.502	43654.5		263.957	30377.1
	39.8781	507.033		264.693	34583.8		264.465	35513.3		266.014	43626.9		264.465	30355.1
	39.3628	499.968		265.213	34492.7		264.992	35461.2		266.543	43595.1		264.993	30333.9
	38.8369	492.874		265.727	34401.1		265.496	35399.9		267.072	43565.6		265.5	30307.7
	38.3023	485.687		266.233	34307.2		265.999	35352.3		267.584	43539.2		266.018	30285.6
	37.7727	478.578		266.757	34217.1		266.524	35300.2		268.096	43515		266.536	30262.8
	37.2722	471.702		267.267	34128		267.031	35232.8		268.625	43492.1		267.053	30243.5
	36.7519	464.805		267.778	34044.2		267.561	35209.1		269.172	43475.2		267.563	30224.9
	36.205	457.771		268.297	33963.8		268.061	35177.9		269.687	43467.6		268.068	30211.1
	35.692	451.22		268.801	33886.6		268.565	35144		270.222	43459.2		268.582	30199.8
	35.1815	444.587		269.312	33818.5		269.097	35109.5		270.753	43455.6		269.103	30193.1
	34.6549	437.761		269.823	33749.5		269.621	35050.6		271.289	43462.3		269.646	30194
	34.1246	430.88		270.325	33691.6		270.126	35061.7		271.843	43470.8		270.151	30200.4
	33.5968	424.459		270.834	33641.3		270.631	35029.6		272.376	43496.8		270.655	30202.6
	33.0387	417.403		271.336	33598.1		271.162	35040.2		272.89	43526.1		271.164	30219.8
	32.5368	410.682		271.841	33562.4		271.678	35036.2		273.425	43552.8		271.703	30239.1
	32.0037	403.965		272.354	33538.4		272.211	35038.5		273.928	43597.2		272.215	30258.3
	31.4777	397.586		272.89	33520.6		272.739	35053		274.437	43644.8		272.74	30291.4
	30.9203	391.158		273.424	33510.6		273.261	35074.3		274.952	43695.8		273.252	30329.7
	30.3815	384.619		273.959	33505.5		273.789	35094.9		275.485	43754.6		273.783	30362.1
	29.8318	377.881		274.489	33511.5		274.29	35125.7		276.017	43821.7		274.326	30408.9
	29.3026	371.674		274.992	33526.6		274.803	35170.8		276.544	43898.8		274.861	30459.1
	28.7798	365.957		275.493	33548.9		275.328	35219.3		277.062	43980.6		275.367	30511.2
	28.1817	358.979		276.016	33581.8		275.853	35262.6		277.583	44063.1		275.902	30572.4
	27.6714	353.046		276.544	33610.9		276.371	35322.1		278.104	44150.9		276.435	30641.1
	27.1481	347.116		277.046	33646.6		276.894	35382.3		278.606	44242.9		276.955	30706.2
	26.6109	340.97		277.567	33690.6		277.414	35438.3		279.131	44341.1		277.464	30777.5
	26.078	335.354		278.096	33742.8		277.926	35499.4		279.656	44432.5		277.988	30851.4
	25.5555	329.737		278.617	33802.4		278.427	35555.3		280.184	44543.7		278.512	30928
	25.0167	324.021		279.153	33838.3		278.945	35622.1		280.694	44640.3		279.039	31001.4
	24.4659	318.221		279.667	33890.9		279.471	35682		281.215	44737.5		279.542	31069.8
	23.9484	312.987		280.193	33950.2		279.987	35744.1		281.729	44837.5		280.059	31152
	23.4179	307.75		280.713	33999.9		280.514	35823.4		282.291	44943.9		280.587	31228.1
	22.8976	302.315		281.253	34080.7		281.027	35905.7		282.812	45027.8		281.095	31312.1
	22.3632	296.912		281.756	34129.9		281.547	35996.6		283.331	45127.9		281.63	31407
	21.8085	291.443		282.285	34181.9		282.05	36073.3		283.892	45199.5		282.148	31479.6
	21.3011	286.358		282.794	34242		282.58	36150.8		284.408	45272.7		282.675	31561.7
	20.6921	280.333		283.299	34297.8		283.108	36232.5		284.917	45362.5		283.193	31642.8
	20.0576	273.781		283.805	34348.2		283.634	36309.1		285.447	45458.2		283.711	31719.2
	19.5423	267.611		284.325	34411		284.157	36388.7		285.979	45553.1		284.219	31799.4
	19.0355	262.185		284.837	34470.5		284.664	36458.9		286.496	45648.2		284.732	31868.5
	18.4639	256.614		285.358	34532.4		285.166	36522.5		287.001	45749		285.243	31950.7
	17.8763	251.22		285.865	34589.3		285.699	36561.3		287.512	45840.5		285.769	32030.9
	17.2823	246.164		286.382	34650.8		286.219	36659.2		288.013	45928.2		286.275	32109.3
	16.7277	241.529		286.907	34714.9		286.722	36730.2		288.518	46018.3		286.789	32178
	16.1958	237.355		287.429	34758		287.226	36800.2		289.042	46115.9		287.308	32254.5
	15.6661	233.601		287.958	34841.9		287.734	36831		289.551	46203.6		287.824	32340.8
	15.0638	229.433		288.472	34892.7		288.241	36896.1		290.07	46294.8		288.332	32413.2
	14.5382	225.696		288.981	34952.5		288.743	36978.7		290.585	46378.6		288.837	32487
	14.0082	222.466		289.495	35002.3		289.246	37056.6		291.099	46467.2		289.354	32558.2
	13.4784	219.448		290.009	35056.9		289.762	37124.8		291.609	46553.9		289.855	32629
	12.9404	216.553		290.518	35115.2		290.296	37191.5		292.134	46656.8		290.372	32697.9
	12.4363	213.882		291.046	35175.7		290.801	37241.6		292.661	46742.5		290.904	32772.9
	11.9218	211.363		291.553	35240.2		291.335	37309.2		293.17	46835.6		291.404	32848.2
	11.4125	208.839		292.058	35298.5		291.866	37352.7		293.675	46915.1		291.91	32926.6
	10.8747	206.379		292.567	35359.8		292.399	37432.7		294.185	47008.7		292.416	33003.5
	10.3727	204.213		293.068	35407.2		292.905	37481.3		294.687	47089.8		292.947	33081.4
	9.8583	201.945		293.575	35458.5		293.438	37555.5		295.212	47189.5		293.447	33147.6
	9.3474	199.96		294.105	35519.6		293.97	37626		295.746	47306.1		293.982	33226.2
	8.8259	197.89		294.608	35580.2		294.499	37693.8		296.258	47377.4		294.509	33312.9
	8.3052	196.053		295.132	35655		295.008	37756.9		296.774	47462.7		295.015	33386.4
	7.7959	194.292		295.636	35712.7		295.534	37812.3		297.283	47548.3		295.532	33462.9
	7.2881	192.629		296.142	35775.4		296.038	37876.6		297.796	47649.3		296.039	33544.3
	6.7826	191.048		296.642	35831.9		296.572	37955.2		298.327	47735.1		296.565	33622.3
	6.2763	189.763		297.17	35903		297.102	38011		298.856	47827		297.066	33700.8
	5.7727	188.533		297.706	35967.4		297.604	38088.7		299.379	47913.9		297.576	33775.4
	5.2707	187.461		298.224	36028.4		298.135	38131.9		299.888	48004.9		298.094	33854.1
	4.7691	186.543		298.744	36097.3		298.659	38201.3		300.394	48090.6		298.609	33930
	4.2687	185.799		299.275	36155.9		299.171	38283.5		300.897	48176.7		299.132	34010
	3.7672	185.24		299.794	36226.3		299.694	38397.6		301.408	48277.9		299.654	34092.6
	3.2654	184.866		300.295	36300.9		300.219	38509.2		301.936	48368.6		300.174	34170.2
	2.7639	174.167		300.812	36378.7		300.741	38546.6		302.461	48460.1		300.695	34248
	2.248	174.202		301.344	36450.4		301.243	38626.5		302.98	48556.1		301.218	34330.1
				301.867	36524		301.766	38701		303.488	48647.2		301.738	34415.9
				302.385	36593		302.283	38802.1		304.005	48747.6		302.256	34496.8
				302.898	36666.7		302.809	38875.6		304.542	48844.1		302.772	34578.1
				303.407	36742.9		303.333	38941.6		305.046	48936.4		303.288	34668.9
				303.907	36817.6		303.85	39022.9		305.558	49028.1		303.808	34764.5
				304.422	36892.6		304.372	39100.4		306.068	49132.7		304.326	34851.1
				304.939	36970.7		304.891	39178.8		306.59	49217.2		304.832	34930.6
				305.448	37056		305.404	39269.3		307.134	49363.5		305.345	35008.5
				305.962	37135		305.923	39348.2		307.654	49481		305.861	35103.1
				306.487	37209.3		306.424	39428.9		308.173	49593.8		306.372	35183.6
				306.988	37283.6		306.926	39482		308.699	49694.3		306.905	35266.9
				307.506	37364.3		307.447	39573.6		309.268	49772.5		307.442	35360.5
				308.014	37437.2		307.966	39678.2		309.791	49915.2		307.956	35455.1
				308.518	37519.7		308.494	39800.2		310.303	49952.2		308.477	35545.2
				309.034	37603		309.013	39891.5		310.81	50067.7		308.98	35637.9
				309.549	37691.8		309.529	39971.9		311.337	50114.1		309.506	35711.2
				310.051	37765.9		310.049	40052.2		311.853	50211.5		310.008	35802.1
				310.555	37849.3		310.551	40156		312.39	50410		310.514	35892.8
				311.074	37923.6		311.064	40249.3		312.895	50538.6		311.035	35981.8
				311.577	38009.3		311.579	40344.7		313.426	50639.5		311.555	36064.5
				312.082	38095.5		312.091	40436.6		313.957	50787.5		312.059	36155.2
				312.583	38174.2		312.593	40531		314.489	50914.5		312.574	36250.8
				313.099	38260.2		313.103	40626.1		315.011	51026.4		313.088	36339.7
				313.615	38349.5		313.613	40720.3		315.522	51150.8		313.59	36446.7
				314.131	38432.3		314.128	40824.8		316.03	51257.8		314.091	36535.7
				314.634	38523.1		314.637	40932		316.537	51406.6		314.606	36638.6
				315.136	38610.9		315.142	41029.6		317.039	51521.9		315.125	36742.2
				315.642	38694.4		315.648	41096.8		317.543	51660.6		315.626	36845.1
				316.149	38775.2		316.165	41243.5		318.047	51775		316.13	36963
				316.655	38893		316.674	41348.5		318.549	51940.9		316.632	37063.3
				317.16	39002.2		317.176	41461.5		319.054	52092.6		317.135	37171.7
				317.664	39079.4		317.683	41583.8		319.559	52249.7		317.637	37285.5
				318.164	39186.9		318.189	41673.2		320.064	52386.7		318.141	37395.5
				318.668	39290.6		318.701	41809					318.647	37530.8
				319.171	39363.6		319.202	41926.9					319.148	37651
				319.673	39446.7		319.706	42045					319.651	37786.4

## Sheet: Fig. 2b
Figure 2b
	Activated at 16.5 K			C2H4
	Temp (K)	Res (Ohm)		Temp (K)	Res (Ohm)
	16.4535	7.70198e+06		300.032	27144.6
	16.9858	7.65612e+06		300.036	26898.8
	17.4977	7.65924e+06		299.536	26800.1
	18.097	7.72377e+06		299.032	26814.1
	18.7054	7.63509e+06		298.526	26748.4
	19.2195	7.67063e+06		298.018	26699.1
	19.7702	7.73207e+06		297.51	26695
	20.3607	7.72139e+06		297.01	26587.1
	20.9445	7.67684e+06		296.496	26548.1
	21.4958	7.73577e+06		295.982	26473.9
	22.0076	7.78388e+06		295.479	26426
	22.5603	7.70065e+06		294.963	26373.5
	23.0686	7.70989e+06		294.446	26320
	23.594	7.68679e+06		293.935	26308.4
	24.1435	7.74926e+06		293.429	26071.6
	24.7164	7.69465e+06		292.924	26179.8
	25.2171	7.55465e+06		292.42	25977.7
	25.7406	7.34462e+06		291.913	25925.3
	26.2455	7.19325e+06		291.405	25923.2
	26.7585	6.93303e+06		290.894	25877.4
	27.2753	6.72082e+06		290.374	25822.5
	27.7756	6.40927e+06		289.848	25800.6
	28.2872	6.22009e+06		289.336	25697.7
	28.7946	5.97447e+06		288.83	25639.3
	29.3285	5.8228e+06		288.329	25568.8
	29.8285	5.57591e+06		287.809	25509.1
	30.3556	5.48702e+06		287.286	25541
	30.8691	5.28143e+06		286.766	25370.8
	31.3726	5.04794e+06		286.255	25324
	31.8783	4.80268e+06		285.753	25311.4
	32.3798	4.61868e+06		285.233	25175
	32.9133	4.38391e+06		284.722	25232.6
	33.4171	4.1022e+06		284.184	25222.4
	33.9309	3.97102e+06		283.665	25239.1
	34.4407	3.78732e+06		283.141	25112.4
	34.9519	3.62363e+06		282.635	25133.8
	35.4536	3.39175e+06		282.128	25054.3
	35.9836	3.26756e+06		281.595	24983.8
	36.5589	3.18366e+06		281.066	24897
	37.0913	3.00002e+06		280.544	24863.8
	37.6278	2.86975e+06		280.038	24882
	38.1504	2.76855e+06		279.531	24836.5
	38.6691	2.6749e+06		279.013	24771.3
	39.1907	2.57317e+06		278.491	24702.2
	39.7139	2.50404e+06		277.969	24602
	40.2423	2.39204e+06		277.464	24509.7
	40.7651	2.28148e+06		276.949	24444.9
	41.272	2.16571e+06		276.426	24432.9
	41.7937	2.04701e+06		275.92	24376
	42.322	1.91022e+06		275.41	24204.5
	42.8574	1.79984e+06		274.9	24174.3
	43.3711	1.6979e+06		274.386	24064.1
	43.8721	1.64899e+06		273.882	24010.1
	44.3798	1.56994e+06		273.38	23935.1
	44.897	1.47458e+06		272.864	23850.1
	45.4115	1.4059e+06		272.362	23843.7
	45.9359	1.33873e+06		271.854	23764.7
	46.436	1.26142e+06		271.35	23699.4
	46.9361	1.21419e+06		270.841	23639.6
	47.45	1.16369e+06		270.32	23488
	47.9604	1.11944e+06		269.804	23384.7
	48.5024	1.06393e+06		269.288	23293.5
	49.0346	1.00794e+06		268.785	23285.3
	49.5402	952060		268.264	23194.4
	50.0564	905353		267.724	23088.1
	50.5849	830758		267.19	23005.1
	51.0857	831926		266.661	22947.7
	51.6327	814172		266.134	22901.4
	52.1339	783294		265.625	22815.6
	52.6512	775013		265.116	22797.3
	53.1791	730829		264.601	22735.4
	53.7022	696774		264.093	22671.2
	54.2499	643339		263.565	22560.5
	54.7972	581067		263.06	22470
	55.3408	537199		262.553	22381.9
	55.8822	486467		262.044	22358.9
	56.3941	443103		261.534	22295.8
	56.9362	399665		261.015	22220.4
	57.453	358149		260.506	22140.1
	58.0033	325074		259.996	22031.4
	58.5558	288387		259.488	21943.9
	59.0619	254889		258.985	21924.3
	59.6076	219588		258.453	21840.7
	60.1573	187726		257.921	21767.4
	60.6576	161430		257.397	21692.5
	61.1951	135438		256.885	21620.8
	61.7303	113143		256.37	21527.4
	62.249	96918		255.86	21431.3
	62.7743	83027.5		255.349	21352.2
	63.3313	68678.2		254.844	21245.7
	63.8658	62579.6		254.343	21172.8
	64.4058	57149		253.841	21090.7
	64.9247	51840.7		253.339	21029
	65.4377	46076.2		252.81	20955.7
	65.9461	41670.3		252.306	20889.8
	66.4614	36787.3		251.802	20809.5
	66.9881	32099.2		251.293	20716.4
	67.4925	30034.7		250.783	20656.7
	67.9981	28912		250.254	20578.2
	68.5117	28221.7		249.731	20542.9
	69.0157	27454.1		249.22	20465.9
	69.5223	27308.5		248.706	20383.8
	70.0364	27155.4		248.2	20305.1
	70.5563	27246.2		247.685	20234.4
	71.0611	27130.8		247.169	20163.7
	71.5703	26836.8		246.666	20079.7
	72.1277	26953.4		246.157	19994.8
	72.6675	26855.5		245.643	19894
	73.1854	27605.4		245.134	19818.7
	73.73	27651.1		244.627	19736.7
	74.2395	27711.9		244.103	19661.2
	74.7413	28134.9		243.599	19579.2
	75.2472	28425.2		243.085	19501.7
	75.7599	28276.5		242.577	19425.3
	76.2726	28460		242.069	19341.5
	76.7822	28795.1		241.555	19261.6
	77.283	28853.9		241.043	19165.2
	77.8088	29070.4		240.538	19102.1
	78.3274	29181.1		240.028	19008.6
	78.8298	29444.9		239.51	18928.8
	79.3568	29369.2		238.992	18826.8
	79.8622	29543		238.469	18751.5
	80.396	29395.8		237.948	18661.8
	80.9108	29745.3		237.443	18580.8
	81.4286	29820.7		236.935	18484
	81.9526	29728.2		236.424	18448.8
	82.4768	29857.5		235.913	18396.3
	83.0036	29741.6		235.4	18310.7
	83.5161	29670.8		234.89	18216.3
	84.0352	29502.8		234.388	18142.4
	84.562	29269.5		233.875	18074
	85.0939	28983		233.362	17993
	85.6168	28576.1		232.847	17911.4
	86.1491	28036.9		232.347	17827.6
	86.6741	27293.2		231.836	17748.1
	87.2051	26438.2		231.326	17666.2
	87.7361	25446.9		230.82	17588.9
	88.2762	24198.3		230.301	17507.7
	88.8221	22732.1		229.792	17419
	89.3671	21158.1		229.267	17338
	89.9065	19497.3		228.758	17250.3
	90.4528	17743.6		228.256	17177.9
	90.9783	15953.9		227.745	17098.2
	91.4785	14283.6		227.242	17010.1
	92.0249	12544.3		226.731	16937.4
	92.5254	11031.7		226.224	16856.3
	93.0741	9440.24		225.72	16775.4
	93.6172	8030.1		225.21	16691.2
	94.1571	6803.78		224.697	16609.2
	94.6955	5761.18		224.173	16526.3
	95.2488	4937.68		223.658	16451.1
	95.7506	4384.43		223.128	16367.7
	96.2886	3921.92		222.625	16286.9
	96.8278	3608.4		222.119	16206.5
	97.3352	3433.72		221.614	16126.5
	97.8762	3340.74		221.097	16037.6
	98.3855	3320.79		220.594	15960.6
	98.8901	3365.26		220.073	15881.5
	99.4361	3437.66		219.553	15800.6
	99.9953	3514.69		219.046	15723.7
	100.504	3632.06		218.525	15644.4
	101.019	3721.14		218	15559.2
	101.53	3823.87		217.495	15479.5
	102.047	3956.45		216.979	15406.8
	102.563	4041.29		216.476	15324.9
	103.069	4161.86		215.964	15250
	103.628	4312.82		215.453	15167.3
	104.162	4405.19		214.949	15089.8
	104.676	4547.93		214.445	15003.3
	105.203	4649.71		213.934	14929.2
	105.723	4762.51		213.421	14851.8
	106.25	4913.2		212.918	14769.9
	106.773	5018.09		212.416	14688.7
	107.306	5155.66		211.895	14615.5
	107.833	5308.41		211.39	14533
	108.371	5448.02		210.875	14448.1
	108.913	5589.64		210.37	14367.8
	109.449	5704.8		209.85	14283.7
	109.989	5854.04		209.319	14208
	110.528	5990.68		208.79	14120.5
	111.041	6134.92		208.256	14035.8
	111.541	6260.58		207.724	13959.6
	112.086	6397.67		207.193	13884.1
	112.63	6571.97		206.667	13800.4
	113.185	6714.06		206.128	13725.2
	113.694	6849.6		205.595	13648.1
	114.222	6994.55		205.063	13567.1
	114.742	7144.65		204.532	13494.9
	115.263	7297.76		204.012	13412
	115.786	7456.77		203.48	13325.5
	116.305	7610.8		202.952	13249.8
	116.847	7773.91		202.414	13178.4
	117.394	7929.45		201.886	13099.7
	117.943	8076.29		201.385	13025.9
	118.483	8281.54		200.86	12946
	119.038	8442.69		200.32	12874.4
	119.595	8628.61		199.792	12790.6
	120.141	8816.21		199.256	12718.8
	120.642	9051.63		198.734	12639.6
	121.192	9270.8		198.233	12570.6
	121.763	9497.67		197.705	12491.5
	122.301	9740.86		197.186	12410.8
	122.828	9949.92		196.63	12339.9
	123.386	10200.2		196.114	12261.1
	123.914	10421.8		195.566	12185.3
	124.444	10677.4		195.048	12114
	124.981	10900		194.517	12040.7
	125.488	11151		194.011	11970.3
	126.009	11399.3		193.494	11895.4
	126.515	11603.3		192.991	11831.7
	127.032	11840.4		192.472	11759.9
	127.546	12076.1		191.97	11688.2
	128.047	12280.4		191.442	11617.2
	128.578	12447.3		190.931	11547.6
	129.109	12659.2		190.415	11479.2
	129.631	12881.3		189.903	11412.9
	130.164	13152.9		189.397	11334.8
	130.688	13370.1		188.896	11273.9
	131.211	13594.7		188.371	11206.4
	131.722	13777.3		187.852	11142
	132.247	13981		187.337	11073
	132.756	14161.4		186.8	11004.2
	133.265	14305.4		186.282	10936.3
	133.769	14403.5		185.772	10836.3
	134.282	14450.7		185.25	10766.5
	134.795	14443.4		184.712	10691.9
	135.314	14398		184.181	10643.4
	135.822	14533.2		183.657	10577.1
	136.334	14527.2		183.156	10518
	136.834	14533.9		182.639	10452.7
	137.343	14480.4		182.094	10383.1
	137.844	14555.4		181.568	10313.7
	138.362	14576.1		181.068	10267.2
	138.87	14569.1		180.533	10197
	139.394	14557.1		180.01	10137.9
	139.918	14584.7		179.501	10070.6
	140.432	14558.6		178.975	10028
	140.952	14560.7		178.446	9959.32
	141.471	14493.6		177.943	9881.48
	141.978	14454.3		177.416	9823.2
	142.497	14439.3		176.88	9752.29
	143.004	14250.9		176.352	9700.24
	143.523	14210.4		175.845	9638.09
	144.05	14182.2		175.334	9582.09
	144.577	14185.8		174.82	9550.13
	145.091	14198.4		174.309	9495.23
	145.598	14147.8		173.781	9439.15
	146.106	14053.6		173.265	9383.66
	146.617	13894.2		172.746	9325.83
	147.134	13874.8		172.228	9272.52
	147.659	13875		171.727	9220.27
	148.176	13854.3		171.214	9168.6
	148.7	13893.5		170.708	9117.03
	149.231	13920.1		170.204	9061.88
	149.75	14026.3		169.703	9012.59
	150.272	14416.1		169.202	8966
	150.804	14936.9		168.688	8911.84
	151.328	15389		168.186	8864.59
	151.867	15814.5		167.667	8813.84
	152.417	16235.8		167.155	8768.96
	152.958	16610.6		166.638	8715.37
	153.496	16951.9		166.103	8669.29
	154.04	17243		165.571	8615.31
	154.569	17565.9		165.07	8569.82
	155.104	17840.4		164.57	8519.52
	155.648	18158.9		164.052	8472.83
	156.18	18439.8		163.549	8426.02
	156.694	18682.1		163.037	8378.42
	157.209	18962.7		162.519	8328.37
	157.721	19208.3		162	8277.81
	158.234	19455.1		161.485	8232.95
	158.741	19699		160.965	8180.35
	159.271	19925.7		160.451	8132.37
	159.814	20169.8		159.931	8082.32
	160.325	20424.3		159.4	8033.29
	160.842	20662.4		158.882	7985.86
	161.349	20882.9		158.362	7940.82
	161.851	21117.1		157.835	7891.55
	162.377	21366.8		157.316	7844.63
	162.88	21577.4		156.796	7797.96
	163.39	21795.5		156.269	7752.18
	163.896	22025.5		155.76	7706.11
	164.414	22239.1		155.246	7659
	164.922	22411.5		154.718	7618.69
	165.449	22618		154.187	7573.56
	165.965	22935.1		153.68	7529.38
	166.474	23088.4		153.15	7491.02
	167.003	23348.8		152.643	7444.51
	167.507	23574.6		152.11	7402.1
	168.029	23712.2		151.602	7365.1
	168.552	23903.1		151.09	7322.91
	169.072	24099.3		150.568	7283.98
	169.573	24273.3		150.063	7241.11
	170.083	24485.2		149.559	7198.77
	170.594	24657		149.048	7159.81
	171.099	24938.6		148.521	7117.62
	171.614	25000.7		147.979	7074.98
	172.125	25151.9		147.47	7036.61
	172.645	25257.2		146.958	6996.07
	173.156	25351.7		146.455	6956.75
	173.662	25381.1		145.942	6915.24
	174.175	25415.4		145.419	6875.78
	174.681	25448.7		144.912	6827.91
	175.181	25457.1		144.406	6797.01
	175.702	25440.1		143.897	6757.62
	176.205	25350.3		143.394	6704.97
	176.725	25257.8		142.892	6681.18
	177.229	25148.2		142.386	6628.26
	177.75	25022.9		141.873	6601.23
	178.27	24829.9		141.371	6561.46
	178.772	24667.7		140.863	6522.06
	179.28	24439.6		140.352	6472.02
	179.789	24349.2		139.837	6442.95
	180.297	23991.5		139.315	6388.87
	180.803	23713.1		138.812	6365.26
	181.316	23405		138.307	6309.02
	181.835	23099.1		137.791	6270.37
	182.358	22910.9		137.268	6231.77
	182.862	22501.3		136.767	6198.72
	183.38	22133.2		136.254	6153.3
	183.886	21817.6		135.748	6114.55
	184.387	21449.9		135.243	6072.37
	184.889	21243.1		134.73	6030.43
	185.399	20846.6		134.202	5985.55
	185.913	20605		133.693	5949.52
	186.424	20288		133.189	5902.86
	186.942	20022.2		132.656	5860.4
	187.457	19667.2		132.155	5816.42
	187.977	19459.9		131.639	5773.1
	188.504	19193.9		131.117	5733.86
	189.03	18969.8		130.614	5687.67
	189.533	18704.6		130.114	5646.22
	190.05	18579		129.608	5602.77
	190.554	18339		129.103	5561.14
	191.079	18258.1		128.567	5522.98
	191.58	18121.1		128.034	5470.87
	192.088	17964.8		127.49	5422.53
	192.6	17826.7		126.984	5381.63
	193.109	17706.9		126.483	5341.74
	193.624	17630.6		125.977	5293.07
	194.143	17536.1		125.465	5248.93
	194.661	17436.6		124.958	5207.19
	195.185	17317.9		124.443	5164.59
	195.707	17271.9		123.942	5121.1
	196.237	17160.1		123.429	5075.66
	196.762	17103.5		122.91	5032.4
	197.265	17033.7		122.395	4989.7
	197.766	16947.9		121.88	4947.06
	198.28	16854.4		121.371	4900.75
	198.783	16798		120.866	4860.85
	199.295	16723.6		120.355	4815.81
	199.831	16664		119.851	4772.94
	200.351	16594.6		119.347	4733.19
	200.871	16521.9		118.834	4689.26
	201.377	16419.4		118.308	4646.86
	201.898	16353.8		117.793	4598.81
	202.408	16309.4		117.263	4557.59
	202.936	16260.1		116.722	4512.12
	203.465	16146.6		116.217	4468.26
	203.989	16116.4		115.714	4425.84
	204.489	16057.8		115.192	4383.23
	204.99	16000.4		114.685	4340.43
	205.521	15980.6		114.162	4300.72
	206.023	15900.6		113.66	4255.91
	206.54	15864.4		113.15	4214.92
	207.051	15800.2		112.633	4172.52
	207.564	15763		112.133	4130.42
	208.075	15759		111.623	4088.52
	208.606	15750.4		111.108	4044.86
	209.115	15694.3		110.6	4004.71
	209.639	15681.5		110.099	3963.8
	210.154	15680.9		109.58	3923.01
	210.656	15665		109.062	3881.76
	211.182	15691.1		108.548	3840.72
	211.715	15689.2		108.027	3800.4
	212.244	15671.2		107.523	3758.03
	212.75	15726.2		107.004	3718.25
	213.284	15721.7		106.495	3678.17
	213.809	15736.5		105.986	3641.32
	214.322	15786.4		105.48	3599.68
	214.833	15819.9		104.968	3563.15
	215.341	15839.8		104.465	3523.64
	215.848	15892.6		103.93	3485.47
	216.357	15915.8		103.423	3443.52
	216.874	15980.4		102.914	3405.62
	217.383	15990.9		102.386	3366.87
	217.906	16039.2		101.87	3329.17
	218.42	16054.6		101.357	3288.71
	218.947	16155.3		100.833	3251.16
	219.454	16219.3		100.332	3216.42
	219.984	16243.1		99.8032	3177.66
	220.506	16321.8		99.2904	3140.62
	221.034	16352		98.777	3105.38
	221.558	16426.7		98.2619	3069.74
	222.082	16445.2		97.759	3034.74
	222.589	16524.6		97.2316	2998.3
	223.114	16528.2		96.7277	2965.2
	223.642	16611.3		96.2167	2928.83
	224.172	16691.4		95.7048	2894.58
	224.715	16781.6		95.2025	2859.49
	225.243	16883.3		94.677	2827.63
	225.744	16949.8		94.1538	2792.26
	226.25	17040.7		93.6275	2758.09
	226.779	17148.4		93.1118	2725.75
	227.316	17218.3		92.5819	2691.38
	227.825	17274.5		92.0598	2658.73
	228.33	17203.9		91.5591	2626.84
	228.878	17266.9		91.0495	2595.09
	229.383	17375		90.5336	2564.16
	229.894	17460.7		90.0063	2533.36
	230.407	17585.6		89.483	2501.92
	230.913	17687.7		88.9818	2472.17
	231.454	17803.6		88.474	2441.97
	231.959	17859.6		87.9531	2413.8
	232.471	17982.6		87.4324	2382.63
	232.986	18053.7		86.9107	2353.31
	233.488	18226.4		86.4077	2324.3
	234.002	18310.2		85.9016	2295.62
	234.545	18422.2		85.3984	2267.82
	235.049	18520.7		84.8898	2240.45
	235.59	18611.8		84.3752	2213.4
	236.106	18728		83.8748	2185.66
	236.642	18791.2		83.3706	2159.29
	237.157	18950.2		82.8704	2133.31
	237.672	19033.1		82.3399	2105.13
	238.18	19107.4		81.8287	2078.98
	238.686	19224.6		81.3213	2052.38
	239.19	19335		80.7921	2025.98
	239.711	19444.8		80.2866	1999.1
	240.214	19519.2		79.7765	1974.86
	240.733	19581.1		79.2727	1950.15
	241.237	19685		78.737	1923.14
	241.754	19803.6		78.2236	1898.54
	242.261	19896.5		77.7149	1874.64
	242.768	19985.5		77.2083	1850.81
	243.279	19279		76.7003	1826.99
	243.788	19284.7		76.198	1803.42
	244.291	19839.8		75.692	1779.69
	244.831	19959		75.1891	1756.56
	245.34	19998		74.682	1732.97
	245.843	20085.3		74.1778	1711.39
	246.347	20177.8		73.6751	1689.16
	246.857	20276.2		73.1571	1666.56
	247.392	20457		72.6428	1645.06
	247.929	20563.1		72.1283	1621.28
	248.442	20629.3		71.6183	1600.06
	248.979	20638.1		71.0936	1578.62
	249.486	20676.9		70.5905	1557.07
	250.017	20672.4		70.06	1535.95
	250.519	20689.7		69.5541	1515.43
	251.03	20813.8		69.0443	1494.49
	251.531	20855.3		68.5178	1474.78
	252.067	21416.2		67.9884	1454.3
	252.57	21417.3		67.4717	1434.72
	253.11	21511.3		66.964	1416.51
	253.617	21473.3		66.4534	1396.43
	254.142	21571.5		65.952	1378.4
	254.648	21651.8		65.4394	1359.89
	255.18	21641.1		64.9179	1340.94
	255.722	22831.3		64.4031	1322.28
	256.224	22876.7		63.8867	1304.33
	256.75	22954.4		63.3773	1284.4
	257.293	23069.2		62.8572	1267.21
	257.814	23432.6		62.3494	1249.49
	258.318	23091.9		61.8424	1232.26
	258.851	23233		61.341	1215.47
	259.388	23251.1		60.8223	1199.71
	259.938	23259.7		60.3074	1182.22
	260.445	23105.6		59.797	1165.81
	260.967	23106.6		59.2963	1149.64
	261.502	22998.6		58.7916	1134.32
	262.024	23018.9		58.2669	1118.44
	262.551	23081.1		57.7654	1100.12
	263.075	23120.7		57.255	1084.22
	263.599	23106		56.7254	1068.41
	264.122	23266.3		56.2003	1052.95
	264.648	23390		55.6566	1036.99
	265.167	23356.4		55.1334	1022.67
	265.697	23520.1		54.617	1007.74
	266.21	23511.2		54.1161	995.58
	266.731	23559.1		53.6117	981.602
	267.241	23373.6		53.0998	966.93
	267.769	23390.9		52.5898	952.317
	268.292	23626.9		52.0886	937.985
	268.808	23616.8		51.5735	924.724
	269.332	23767.7		51.0688	910.833
	269.834	23802.9		50.567	896.927
	270.345	23794.4		50.0615	883.179
	270.858	23942.4		49.5472	869.955
	271.376	23843.2		49.0176	855.252
	271.885	23972.2		48.4933	841.635
	272.391	24013.8		47.9889	828.539
	272.894	23824		47.4563	814.494
	273.403	24032.7		46.9467	801.107
	273.904	24165.7		46.4108	788.785
	274.42	24204.2		45.8922	775.589
	274.921	24097.5		45.38	763.189
	275.445	24169.2		44.8388	750.299
	275.953	24180.8		44.3233	738.357
	276.486	24256.9		43.7698	725.446
	276.997	24312.4		43.2376	712.599
	277.527	24501.8		42.7095	701.065
	278.059	24378.7		42.1876	689.943
	278.591	24435.2		41.6827	678.834
	279.122	24498.7		41.159	667.916
	279.648	24733.3		40.6247	656.531
	280.153	24680.1		40.0952	646.056
	280.68	24743.4		39.5836	636.332
	281.205	24888.6		39.0774	626.67
	281.737	24969.9		38.5419	615.82
	282.244	25068.9		38.0358	606.24
	282.765	24992.6		37.5174	597.237
	283.297	25051.8		37.014	587.476
	283.811	25115.3		36.4841	579.241
	284.314	25168.8		35.9749	570.404
	284.839	25337.8		35.4475	562.673
	285.362	25389.7		34.9453	556.683
	285.874	25535.1		34.4156	550.632
	286.382	25529.8		33.908	545.254
	286.892	25721.5		33.3957	539.404
	287.42	25780.8		32.8635	533.443
	287.932	25786.4		32.3228	527.738
	288.474	25823.6		31.8222	523.532
	288.996	25965.1		31.3177	522.137
	289.51	26030.1		30.8124	517.408
	290.021	26229.6		30.2739	511.825
	290.522	26379.1		29.7666	505.272
	291.055	26370.5		29.2344	500.294
	291.599	26479.3		28.7319	495.723
	292.1	26253.3		28.2085	490.707
	292.611	26253.3		27.7006	486.614
	293.128	26185.1		27.197	482.096
	293.64	26295.1		26.6911	477.934
	294.174	26327.9		26.1843	473.232
	294.705	26373.7		25.6783	470.689
	295.231	26484.2		25.1731	466.953
	295.767	26614.5		24.6509	463.282
	296.297	26757.7		24.1267	458.692
	296.829	26667.7		23.6178	454.265
	297.354	26867.3		23.1144	450.222
	297.883	26924.8		22.6076	446.62
	298.413	26954.9		22.0978	442.985
	298.935	27101.3		21.595	439.761
	299.458	27180.7		21.0932	436.231
	299.962	27301.3		20.5878	433.057
	300.484	27307.6		20.0872	429.646
	300.99	27425		19.5855	427.221
	301.493	27504.7		19.0811	427.494
	302.023	27765		18.5414	424.359
	302.543	27711.4		18.0388	421.631
	303.063	27881.8		17.5365	418.679
	303.578	28000		17.0005	415.319
	304.099	28039.5		16.4608	412.82
	304.61	28299.8		15.9608	410.978
	305.124	28300.1		15.4601	409.09
	305.645	28464.9		14.9597	407.401
	306.165	28475.7		14.4517	406.187
	306.673	28540.3		13.921	405.342
	307.175	28586.4		13.4189	404.821
	307.69	28754.2		12.8817	404.352
	308.212	28869.2		12.343	404.476
	308.741	28829.7		11.836	404.964
	309.261	29212.6		11.3052	405.91
	309.793	29277.8		10.7833	407.109
	310.313	29320.2		10.2683	408.844
	310.815	29345.9		9.725	411.009
	311.345	29803.2		9.1608	414.27
	311.848	29553.1		8.6487	416.83
	312.359	29680.7		8.1323	419.813
	312.879	29311.3		7.6284	422.775
	313.406	29392		7.1212	426.226
	313.932	29493.8		6.6167	430.149
	314.458	29538.7		6.1075	433.92
	314.965	29640.8		5.6072	438.259
	315.477	29709		5.1036	442.872
	315.999	29816.3		4.6036	446.842
	316.5	29879.1		4.0886	452.299
	317.007	29953.4		3.5849	456.162
	317.509	30021		3.082	460.42
	318.028	30099.8		2.5817	468.21
	318.544	30108.6		2.079	472.43
	319.056	30237
	319.561	30271.7
	320.072	30345

## Sheet: Fig. 2c
Figure 2c
	10 torr O2
	Temp (K)	Res (Ohm)
	2.0063	8.45056e+06
	2.5394	8.42197e+06
	3.0652	8.45111e+06
	3.567	8.44884e+06
	4.0916	8.44628e+06
	4.6401	8.44333e+06
	5.1555	8.46387e+06
	5.6608	8.45656e+06
	6.1813	8.45348e+06
	6.6952	8.45075e+06
	7.2001	8.44992e+06
	7.7106	8.44948e+06
	8.2453	8.44908e+06
	8.781	8.45409e+06
	9.3004	8.44891e+06
	9.8088	8.4494e+06
	10.3218	8.44745e+06
	10.8233	8.44805e+06
	11.3235	8.44819e+06
	11.8802	8.46201e+06
	12.3953	8.45874e+06
	12.8979	8.4456e+06
	13.4526	8.44579e+06
	13.9705	8.44202e+06
	14.5001	8.44639e+06
	15.0132	8.45161e+06
	15.5605	8.44888e+06
	16.0837	8.45269e+06
	16.6346	8.44612e+06
	17.1358	8.44697e+06
	17.6426	8.45086e+06
	18.1944	8.45668e+06
	18.6953	8.44813e+06
	19.196	8.45003e+06
	19.7227	8.46272e+06
	20.266	8.44891e+06
	20.8015	8.44625e+06
	21.3471	8.46507e+06
	21.8588	8.44521e+06
	22.3723	8.44608e+06
	22.9441	8.45533e+06
	23.4648	8.44961e+06
	23.9877	8.45623e+06
	24.5407	8.43828e+06
	25.079	8.44267e+06
	25.5823	8.45306e+06
	26.1257	8.44737e+06
	26.6612	8.45533e+06
	27.2052	8.45681e+06
	27.7419	8.45578e+06
	28.283	8.45458e+06
	28.8227	8.44742e+06
	29.3575	8.45919e+06
	29.8839	8.45058e+06
	30.4171	8.46196e+06
	30.923	8.44892e+06
	31.4453	8.45138e+06
	31.9915	8.4579e+06
	32.5157	8.461e+06
	33.0611	8.46894e+06
	33.5977	8.46606e+06
	34.1401	8.47103e+06
	34.6696	8.46071e+06
	35.2089	8.45048e+06
	35.7283	8.45782e+06
	36.2641	8.4622e+06
	36.792	8.46457e+06
	37.3389	8.45975e+06
	37.8669	8.46418e+06
	38.3926	8.46677e+06
	38.9196	8.44998e+06
	39.442	8.45403e+06
	39.9619	8.47314e+06
	40.4972	8.47265e+06
	40.9989	8.47491e+06
	41.5178	8.47502e+06
	42.0233	8.47762e+06
	42.5262	8.47749e+06
	43.0772	8.47168e+06
	43.6101	8.47136e+06
	44.1455	8.48036e+06
	44.6659	8.47633e+06
	45.1714	8.47536e+06
	45.6925	8.47182e+06
	46.2147	8.47888e+06
	46.7274	8.4864e+06
	47.2666	8.48003e+06
	47.8043	8.46979e+06
	48.3049	8.47459e+06
	48.8221	8.47436e+06
	49.3615	8.4817e+06
	49.8946	8.47616e+06
	50.4046	8.48293e+06
	50.9454	8.48041e+06
	51.4966	8.47452e+06
	52.0286	8.47568e+06
	52.5364	8.46655e+06
	53.0392	8.48164e+06
	53.5468	8.47348e+06
	54.063	8.4784e+06
	54.5723	8.48086e+06
	55.0938	8.47885e+06
	55.5959	8.48112e+06
	56.1187	8.47949e+06
	56.6339	8.48277e+06
	57.1722	8.48192e+06
	57.6936	8.47678e+06
	58.2173	8.47115e+06
	58.7414	8.48316e+06
	59.2634	8.47576e+06
	59.7928	8.4711e+06
	60.322	8.47528e+06
	60.8429	8.48765e+06
	61.354	8.48208e+06
	61.8726	8.47918e+06
	62.3858	8.47418e+06
	62.8971	8.48463e+06
	63.4139	8.47708e+06
	63.9185	8.4781e+06
	64.4274	8.48314e+06
	64.9279	8.47706e+06
	65.4299	8.4864e+06
	65.9727	8.47832e+06
	66.4787	8.48255e+06
	66.9821	8.48126e+06
	67.4877	8.48656e+06
	68.0179	8.48217e+06
	68.5559	8.47929e+06
	69.0605	8.47786e+06
	69.5669	8.47772e+06
	70.1187	8.48179e+06
	70.6252	8.48053e+06
	71.1774	8.4829e+06
	71.679	8.48044e+06
	72.1807	8.4747e+06
	72.6893	8.48543e+06
	73.2043	8.47896e+06
	73.7088	8.48055e+06
	74.2147	8.47535e+06
	74.7384	8.47539e+06
	75.2795	8.48389e+06
	75.7888	8.48393e+06
	76.306	8.48241e+06
	76.8173	8.48617e+06
	77.3381	8.482e+06
	77.8589	8.4889e+06
	78.3737	8.48338e+06
	78.8872	8.48661e+06
	79.4023	8.4798e+06
	79.9224	8.48513e+06
	80.4596	8.47745e+06
	80.9766	8.51222e+06
	81.5027	8.48115e+06
	82.0297	8.48482e+06
	82.5522	8.48045e+06
	83.0828	8.4825e+06
	83.6078	8.48167e+06
	84.1395	8.48182e+06
	84.6621	8.48437e+06
	85.1967	8.47031e+06
	85.712	8.46054e+06
	86.2462	8.45466e+06
	86.7829	8.45676e+06
	87.3085	8.44764e+06
	87.8447	8.44641e+06
	88.3713	8.43341e+06
	88.8989	7.57598e+06
	89.435	359627
	89.9429	2825.04
	90.4581	2589.97
	90.9782	2425.11
	91.507	2315.42
	92.0369	2243.12
	92.5559	2203.65
	93.0944	2187.21
	93.6139	2190.47
	94.1428	2204.06
	94.6738	2227.52
	95.1966	2253.03
	95.7255	2281.06
	96.2622	2312.09
	96.7846	2341.77
	97.3085	2371.75
	97.8373	2404.44
	98.3694	2436.62
	98.8945	2468.78
	99.433	2501.94
	99.9512	2534.81
	100.488	2568.63
	101.028	2603.53
	101.552	2635.8
	102.082	2671.71
	102.627	2706.6
	103.154	2742.29
	103.684	2777.94
	104.222	2814.22
	104.752	2849.38
	105.29	2886.39
	105.836	2923.35
	106.365	2960.69
	106.902	2999.03
	107.439	3038.57
	107.969	3077.61
	108.508	3120.15
	109.039	3160.71
	109.573	3202.86
	110.117	3244.72
	110.65	3287.38
	111.184	3330.73
	111.721	3374.73
	112.223	3415.3
	112.757	3459.52
	113.289	3504.91
	113.83	3549.96
	114.363	3594.96
	114.898	3641.75
	115.403	3685.49
	115.936	3733.89
	116.478	3778.42
	117.016	3826.82
	117.548	3874.87
	118.09	3926.05
	118.621	3974.62
	119.162	4025.77
	119.689	4075.13
	120.233	4125.6
	120.768	4175.31
	121.292	4227.5
	121.824	4280.15
	122.363	4331.61
	122.892	4385.64
	123.414	4436.26
	123.948	4489.7
	124.481	4548.24
	125.017	4601.61
	125.54	4653.66
	126.074	4709.2
	126.606	4762.25
	127.126	4815.21
	127.646	4870.27
	128.184	4924.96
	128.704	4979.89
	129.225	5034.48
	129.746	5088.5
	130.262	5144.6
	130.771	5200.04
	131.311	5255.34
	131.814	5310.28
	132.343	5365.92
	132.853	5422.76
	133.355	5475.69
	133.874	5533.62
	134.397	5590.67
	134.903	5650.01
	135.423	5707.28
	135.935	5766.76
	136.455	5832.28
	136.96	5891.6
	137.482	5948.22
	137.986	6008.66
	138.504	6069.56
	139.016	6129.82
	139.523	6191.31
	140.068	6259.63
	140.579	6323.92
	141.083	6383.91
	141.585	6446.37
	142.088	6511.21
	142.598	6574.06
	143.147	6644.39
	143.69	6715.6
	144.232	6787.11
	144.74	6852.9
	145.286	6925.05
	145.815	7000.13
	146.329	7066.97
	146.867	7140.91
	147.396	7213.52
	147.899	7283.42
	148.434	7359.67
	148.939	7428.07
	149.47	7503.87
	150.001	7579.63
	150.538	7653.41
	151.076	7732.46
	151.603	7810.33
	152.142	7886.74
	152.667	7964.84
	153.192	8041.17
	153.714	8118.55
	154.215	8190.53
	154.747	8269.7
	155.257	8347.92
	155.783	8426
	156.314	8506.95
	156.838	8583.68
	157.36	8663.28
	157.879	8742.12
	158.402	8822.93
	158.924	8902.31
	159.447	8981.73
	159.976	9062.05
	160.484	9140.44
	161.008	9219.25
	161.53	9299.43
	162.054	9377.45
	162.572	9454.45
	163.087	9532.28
	163.598	9609.36
	164.105	9686.98
	164.634	9762.21
	165.14	9836.56
	165.642	9910.6
	166.155	9982.52
	166.696	10060.4
	167.242	10134.9
	167.775	10209.1
	168.32	10280.2
	168.854	10349.5
	169.389	10415.8
	169.926	10479.4
	170.46	10540.6
	170.992	10599.5
	171.495	10649.7
	172.022	10700.8
	172.553	10749.5
	173.092	10791
	173.62	10828.3
	174.143	10861.9
	174.645	10887.7
	175.174	10912.2
	175.711	10930.5
	176.232	10942.8
	176.768	10949.1
	177.303	10949.5
	177.839	10945
	178.369	10933.5
	178.903	10916
	179.43	10892.4
	179.963	10863.4
	180.468	10831.4
	180.997	10792
	181.525	10748.3
	182.052	10699.9
	182.562	10651.1
	183.099	10595.2
	183.629	10538.1
	184.155	10477.7
	184.689	10416
	185.223	10355.2
	185.761	10293.1
	186.3	10232.7
	186.83	10175.7
	187.351	10119.3
	187.912	10061.7
	188.43	10017
	188.958	9970.4
	189.489	9929.44
	190.018	9893.39
	190.543	9861.3
	191.048	9835.32
	191.569	9814.64
	192.1	9797.07
	192.64	9785.77
	193.163	9777.55
	193.668	9775.55
	194.195	9777.29
	194.711	9782.25
	195.24	9792.83
	195.773	9804.56
	196.303	9820.65
	196.826	9837.62
	197.353	9859.53
	197.881	9880.18
	198.402	9903.07
	198.931	9927.22
	199.455	9951.97
	199.977	9975.82
	200.487	10001.5
	201.012	10025.5
	201.539	10050.6
	202.058	10073.5
	202.577	10096.7
	203.084	10119.7
	203.602	10143.1
	204.12	10164.5
	204.642	10184.9
	205.15	10205.7
	205.672	10225.4
	206.178	10246.9
	206.695	10268.1
	207.212	10288.4
	207.712	10311
	208.223	10333.4
	208.731	10356.7
	209.244	10381.1
	209.75	10406.2
	210.254	10432.4
	210.761	10459.1
	211.273	10487
	211.778	10518
	212.317	10551.4
	212.82	10583.9
	213.324	10618.9
	213.856	10656.5
	214.368	10694.2
	214.903	10734.7
	215.403	10774
	215.915	10813.3
	216.447	10856.3
	216.985	10902.1
	217.51	10948.1
	218.016	10992.7
	218.547	11040.5
	219.047	11085.8
	219.581	11134.6
	220.118	11185.4
	220.648	11235.6
	221.165	11288.8
	221.697	11341.3
	222.237	11396.1
	222.763	11449.1
	223.292	11505
	223.814	11560.5
	224.332	11618.2
	224.871	11675.7
	225.387	11734.9
	225.911	11795.9
	226.437	11857.5
	226.966	11920.8
	227.494	11982.5
	228.015	12045.3
	228.533	12108.2
	229.052	12172.1
	229.572	12236.5
	230.101	12301.4
	230.61	12364.5
	231.131	12429.1
	231.644	12494.6
	232.167	12561
	232.688	12625.2
	233.21	12688.7
	233.718	12752.4
	234.228	12817
	234.743	12882.1
	235.26	12946.2
	235.77	13009.8
	236.271	13071.6
	236.778	13134.2
	237.288	13196.2
	237.793	13257.8
	238.293	13318.5
	238.83	13382.3
	239.35	13445.4
	239.851	13504.3
	240.379	13566
	240.901	13624.1
	241.417	13682.1
	241.933	13741.4
	242.445	13807.7
	242.952	13881.9
	243.471	13952.5
	243.989	14020
	244.502	14082.5
	245.015	14144.5
	245.528	14202.6
	246.042	14260.2
	246.558	14319.9
	247.093	14383.6
	247.616	14444.6
	248.126	14497.5
	248.648	14555.6
	249.157	14610.1
	249.666	14665.7
	250.176	14718.9
	250.682	14770.6
	251.184	14821.2
	251.712	14874.6
	252.243	14926.7
	252.776	14977.2
	253.303	15024.9
	253.823	15073.7
	254.345	15120.2
	254.882	15165.2
	255.391	15208.7
	255.921	15250.1
	256.436	15290.4
	256.951	15329.7
	257.466	15368.4
	257.991	15404.7
	258.498	15440.1
	259.015	15474.9
	259.524	15508.3
	260.043	15540.5
	260.554	15573.1
	261.06	15602.2
	261.575	15632.1
	262.078	15661.3
	262.579	15689.4
	263.094	15718.9
	263.625	15748.4
	264.127	15777.5
	264.629	15807.3
	265.166	15838.2
	265.671	15866.7
	266.202	15898.5
	266.703	15929.9
	267.208	15961.5
	267.739	15996.8
	268.248	16028.8
	268.768	16066.1
	269.28	16100.9
	269.78	16136.6
	270.306	16177.8
	270.837	16219
	271.341	16259.5
	271.875	16302.4
	272.394	16348.3
	272.934	16395.2
	273.454	16442.8
	273.954	16487.4
	274.472	16535.5
	274.998	16584.4
	275.528	16635.1
	276.041	16684.2
	276.563	16735.1
	277.09	16784.5
	277.595	16835
	278.095	16881.8
	278.609	16931.9
	279.126	16981.4
	279.639	17030.7
	280.163	17079.3
	280.683	17125.7
	281.193	17174.3
	281.712	17222.3
	282.231	17267.8
	282.769	17318.8
	283.274	17365.2
	283.795	17409.9
	284.297	17455.1
	284.828	17502.1
	285.342	17547.5
	285.858	17591.6
	286.358	17634.5
	286.863	17679.6
	287.38	17723.7
	287.882	17767.3
	288.385	17810.5
	288.917	17856.9
	289.444	17904
	289.969	17949.5
	290.475	17992.8
	290.983	18038.1
	291.504	18086.2
	292.008	18129.5
	292.534	18177.5
	293.036	18221.7
	293.553	18272.3
	294.059	18318.7
	294.582	18366.4
	295.099	18415.4
	295.607	18463.2
	296.124	18512.3
	296.64	18562.5
	297.164	18613.7
	297.684	18665.1
	298.205	18715.6
	298.729	18767.4
	299.241	18818.4
	299.762	18871.1
	300.283	18922.5
	300.801	18976.7
	301.327	19030.3
	301.846	19083.4
	302.372	19136.5
	302.877	19190.2
	303.391	19242.6
	303.904	19297.1
	304.423	19350.2
	304.962	19406.9
	305.466	19460
	305.968	19514.6
	306.479	19570.1
	306.984	19624.6
	307.486	19677.2
	307.995	19732.2
	308.514	19786.7
	309.015	19840.6
	309.54	19897.9
	310.043	19953.8
	310.552	20008.6
	311.052	20063.4
	311.58	20121.5
	312.109	20180.3
	312.611	20234.7
	313.13	20293.4
	313.63	20349.6
	314.156	20409.4
	314.66	20462.8
	315.19	20522.1
	315.703	20581.2
	316.222	20641.2
	316.749	20698.3
	317.265	20757.1
	317.786	20815.8
	318.313	20876.3
	318.83	20933.8
	319.352	20992.1
	319.859	21051.3
	320.379	21109.2
	320.9	21167.7
	321.408	21224.3
	321.93	21281.4
	322.435	21339.7
	322.959	21395.8
	323.464	21453
	323.977	21510.7
	324.49	21567.1
	325.007	21625.1
	325.522	21680.8
	326.023	21736.2
	326.534	21793.3
	327.05	21849.4
	327.552	21904.4
	328.057	21959.9
	328.559	22015.7
	329.078	22069.6
	329.585	22124.1
	330.106	22181.2
	330.643	22236.3
	331.147	22292.9
	331.669	22349.6
	332.175	22401.8
	332.7	22458.3
	333.206	22511.4
	333.73	22565.8
	334.233	22617.3
	334.758	22672
	335.292	22727
	335.807	22780.4
	336.328	22835.4
	336.834	22885.2
	337.355	22938.8
	337.867	22991.6
	338.367	23040.1
	338.877	23091.9
	339.4	23143
	339.904	23192.9
	340.425	23244.6
	340.94	23292.6
	341.446	23341.7
	341.961	23391.6
	342.478	23439.9
	342.984	23485.8
	343.501	23534.2
	344.009	23580
	344.518	23625
	345.023	23668.8
	345.528	23710.9
	346.037	23751.9
	346.538	23789.2
	347.039	23824.9
	347.541	23856.9
	348.043	23881
	348.545	23900.6
	349.047	23909
	349.547	23895.2
	350.047	23819.1
